# Supplementary material for: Vanadium-Dependent Haloperoxidase Gene Evolution in Brown Algae: Evidence for Horizontal Gene Transfer
Source: Int J Mol Sci. 2025 Jan 16;26(2):716. doi: 10.3390/ijms26020716 (PMC11765636; doi:10.3390/ijms26020716)
Supplement: Supplementary file 1 [file ijms-26-00716-s001.zip]

Archive with 23 entries (22 files):
- Supplemental Figure S1. The phylogenetic of V-HPO in Saccharina japonica .tiff
- Supplemental Figure S2. Phylogenetic clade analysis of V-HPO in algae and its relationship with bacteria.jpg
- Supplemental Figure S3. vHPO top hit taxonomy with non Ochrophyta and non-Rhodophyta.tiff
- Supplemental Table S1. Accessions of V-HPOs identified from brown algae species.pdf
- Supplemental Table S2. Accessions of V-HPOs identified from red algae species.pdf
- Supplemental Table S3. The V-HPO clusters in brown and red algae.pdf
- Supplemental Table S4. The BLAST hit of Thermoanaerobaculum aquaticum proteins against Saccharina japonica genome..pdf
- Supplemental Table S5. The repetitive elements identified adjacent to the V-HPO cluster on LG3.xlsx
- Supplemental Table S6. The repetitive elements identified adjacent to the V-HPO cluster on LG4.xlsx
- Supplemental Table S7. The repetitive elements identified adjacent to the V-HPO cluster on LG21.xlsx
- Supplementary figures S1-S3.pdf
- __MACOSX/
- __MACOSX/._Supplemental Figure 1. The phylogenetic of V-HPO in Saccharina japonica .tiff
- __MACOSX/._Supplemental Figure 2. Phylogenetic clade analysis of V-HPO in algae and its relationship with bacteria.jpg
- __MACOSX/._Supplemental Figure 3. vHPO top hit taxonomy with non Ochrophyta and non-Rhodophyta.tiff
- __MACOSX/._Supplemental Table 1. Accessions of V-HPOs identified from brown algae species.docx
- __MACOSX/._Supplemental Table 2. Accessions of V-HPOs identified from red algae species.docx
- __MACOSX/._Supplemental Table 3. The V-HPO clusters in brown and red algae.docx
- __MACOSX/._Supplemental Table 4. The BLAST hit of Thermoanaerobaculum aquaticum proteins against Saccharina japonica genome..docx
- __MACOSX/._Supplemental Table 5. The repetitive elements identified adjacent to the V-HPO cluster on LG3.xlsx
- __MACOSX/._Supplemental Table 6. The repetitive elements identified adjacent to the V-HPO cluster on LG4.xlsx
- __MACOSX/._Supplemental Table 7. The repetitive elements identified adjacent to the V-HPO cluster on LG21.xlsx
- __MACOSX/._Supplementary figures S1-S3.docx
