# Supplementary material for: Vanadium-Dependent Haloperoxidase Gene Evolution in Brown Algae: Evidence for Horizontal Gene Transfer
Source: Int J Mol Sci. 2025 Jan 16;26(2):716. doi: 10.3390/ijms26020716 (PMC11765636; doi:10.3390/ijms26020716)
Supplement: Supplementary file 1 [file ijms-26-00716-s001.zip › Supplemental Table S5. The repetitive elements identified adjacent to the V-HPO cluster on LG3.xlsx]

## Sheet: Repetitive Elements
Supplemental Table S5. The repetitive elements identified adjacent to the V-HPO cluster on LG3
	Divergence	Repetitive element Begin	Repetitive element End	Strand			V-HPO accession	Start	End
	3	3299797	3300644	+			Seaweedptg000044lG000470.1	5305121	5348124
	19.4	3300630	3300761	+			Seaweedptg000044lG000460.1	5473515	5485639
	15.5	3301675	3301773	C			Seaweedptg000044lG000450.1	5499766	5512344
	9.7	3301687	3301779	+			Seaweedptg000044lG000440.1	5531893	5541890
	16.8	3301779	3301873	C			Seaweedptg000044lG000430.1	5556359	5566297
	25.3	3301873	3301984	C			Seaweedptg000044lG000420.1	5580520	5590060
	16.6	3301877	3302364	+			Seaweedptg000044lG000410.1	5602283	5611834
	19.7	3302346	3302725	+			Seaweedptg000044lG000400.1	5624085	5644159
	9.4	3302784	3303258	+			Seaweedptg000044lG000390.1	5644602	5664699
	14	3303268	3303674	+			Seaweedptg000044lG000380.1	5665142	5680124
	2.3	3303681	3304255	C			Seaweedptg000044lG000370.1	5680569	5700920
	19.5	3304262	3304545	C			Seaweedptg000044lG000360.1	5701364	5721723
	5.2	3304550	3304831	C			Seaweedptg000044lG000350.1	5722166	5731683
	24.9	3304832	3305061	+			Seaweedptg000044lG000340.1	5743892	5754123
	4.5	3305064	3308022	C			Seaweedptg000044lG000330.1	5776450	5786498
	19.1	3308959	3309069	C			Seaweedptg000044lG000320.1	5810399	5820349
	10.7	3308977	3309075	+			Seaweedptg000044lG000310.1	5844278	5854472
	15.3	3309075	3309368	C			Seaweedptg000044lG000300.1	5867890	5878097
	20.9	3309373	3309920	+			Seaweedptg000044lG000290.1	5897179	5907387
	24.6	3310033	3310173	C			Seaweedptg000044lG000280.1	5920425	5929907
	22.9	3310757	3311592	C			Seaweedptg000044lG000260.1	6059796	6069353
	13.7	3311553	3311603	+			Seaweedptg000044lG000250.1	6084285	6094823
	16.2	3312094	3312200	C			Seaweedptg000044lG000240.1	6123737	6135491
	29.6	3312200	3312351	C			Seaweedptg000044lG000230.1	6143184	6154300
	23.3	3312344	3312470	+			Seaweedptg000044lG000220.1	6183138	6201318
	12.4	3312465	3313040	+			Seaweedptg000044lG000210.1	6244989	6254151
	19.8	3313307	3313802	C			Seaweedptg000044lG000200.1	6303389	6311671
	15.8	3313807	3313863	C			Seaweedptg000044lG000190.1	6368629	6395261
	23.9	3313861	3313973	+			Seaweedptg000044lG000180.1	6418653	6426571
	20.8	3313876	3313976	+			Seaweedptg000044lG000170.1	6447243	6454498
	29.5	3313893	3314174	C			Seaweedptg000044lG000160.1	6479495	6487494
	6.6	3314175	3314238	+			Seaweedptg000044lG000150.1	6497534	6505324
	25.6	3314240	3314338	+			Seaweedptg000044lG000140.1	6515220	6523612
	8.1	3314339	3314378	+			Seaweedptg000044lG000130.1	6534610	6542636
	25.6	3314379	3314602	+			Seaweedptg000044lG000120.1	6559672	6568112
	25.7	3314603	3314644	C			Seaweedptg000044lG000110.1	6596686	6605177
	14.2	3314606	3314720	+			Seaweedptg000044lG000100.1	6616438	6627159
	0.8	3314722	3314847	C			Seaweedptg000044lG000090.1	6655515	6663566
	1.4	3314867	3316573	+			Seaweedptg000044lG000080.1	6681177	6688956
	4	3316564	3317022	C			Seaweedptg000044lG000070.1	6721779	6730389
	7.3	3317081	3317176	C			Seaweedptg000044lG000060.1	6739568	6747349
	5.5	3317148	3317998	C			Seaweedptg000044lG000050.1	6756527	6764313
	5.2	3317982	3318349	+			Seaweedptg000044lG000040.1	6774717	6782558
	3.4	3318340	3318490	+			Seaweedptg000044lG000030.1	6795460	6803325
	1.9	3318484	3318537	+			Seaweedptg000044lG000020.1	6820692	6828547
	1.5	3318535	3318870	+			Seaweedptg000044lG000010.1	6839891	6847762
	11.5	3318877	3318954	C			Seaweedptg000300lG000030.1	6927603	6938397
	6.6	3318886	3319225	+			Seaweedptg000300lG000040.1	6944028	6951990
	1.2	3319223	3321596	+			Seaweedptg000300lG000050.1	6977068	6986694
	3.5	3321596	3321680	+			Seaweedptg000300lG000060.1	7022239	7030770
	5.7	3321723	3321943	+			Seaweedptg000300lG000070.1	7061661	7072064
	10.9	3321970	3322588	C			Seaweedptg000300lG000100.1	7198254	7215583
	6	3322589	3322656	+			Seaweedptg000300lG000110.1	7218858	7229403
	10.9	3322657	3322698	C			Seaweedptg000300lG000120.1	7244115	7250350
	5.6	3322694	3322715	+			Seaweedptg000300lG000130.1	7262176	7276336
	2.9	3322716	3322753	+			Seaweedptg000300lG000160.1	7296134	7299701
	5.6	3322754	3322820	+			Seaweedptg000300lG000180.1	7353951	7367495
	3.2	3322952	3323113	+			Seaweedptg000300lG000240.1	7574254	7607004
	7.1	3323119	3323226	+
	8.2	3323239	3323303	C
	9.8	3323302	3323444	C
	4.1	3323445	3323548	+
	6.2	3323549	3323612	C
	9.2	3323598	3323739	C
	8.8	3323740	3323871	+
	7.1	3323879	3323920	C
	9	3323907	3324176	C
	8.3	3324183	3324331	+
	26.1	3324318	3324355	C
	13.3	3324356	3324468	+
	26.1	3324469	3324506	C
	5.6	3324510	3324653	+
	15.2	3324640	3324731	+
	9.3	3324740	3324879	+
	8.4	3324866	3325029	+
	5.1	3325030	3325241	+
	5.3	3325281	3325487	+
	1.4	3325489	3325627	+
	5.8	3325630	3328206	C
	19.2	3328232	3328607	C
	21.2	3328619	3329138	C
	6.2	3329140	3330389	+
	12.3	3330284	3330645	+
	26.2	3330988	3331067	+
	26.4	3332029	3332108	+
	12.3	3332451	3332812	C
	6.8	3332707	3333235	C
	26.2	3334542	3334649	+
	31.4	3334663	3334780	+
	31.2	3334927	3335189	+
	25.4	3334988	3335231	C
	22.1	3335268	3335953	C
	15.8	3335938	3336131	+
	20.6	3336357	3336429	C
	27.3	3336426	3336684	C
	26.5	3336676	3336697	C
	12.8	3336698	3336900	+
	18.6	3337346	3337896	+
	17.1	3337620	3338320	C
	24.7	3338319	3338500	C
	6.8	3338522	3338775	C
	1.5	3338779	3341261	+
	24.1	3341265	3341513	C
	21.5	3341566	3341815	C
	28	3341702	3341881	+
	18	3341882	3342009	C
	28	3342010	3342055	+
	16.7	3342058	3342179	C
	23	3342070	3342304	+
	16.9	3342217	3342383	C
	25	3342362	3342512	+
	16.7	3342425	3342592	C
	1.2	3342583	3342822	+
	22.1	3342824	3343970	+
	0	3343973	3344059	+
	33.3	3344064	3344313	+
	30.2	3344391	3344926	+
	1.9	3344932	3346392	+
	16.4	3346397	3347186	+
	8.2	3347204	3347279	C
	12.3	3347212	3347403	+
	16.8	3347430	3347538	+
	2.5	3347446	3348216	C
	17.3	3348127	3348236	+
	9.7	3348269	3348325	+
	3.8	3348298	3349162	C
	3.2	3349162	3349271	C
	7.1	3349264	3349333	C
	3	3349336	3350738	+
	9.7	3350763	3351073	C
	1.1	3351073	3351789	+
	2	3351792	3352140	+
	4.2	3352401	3352840	+
	0	3352841	3352908	+
	1.6	3352909	3353340	+
	1.4	3353697	3353767	C
	4.5	3353765	3354524	C
	1.6	3354522	3354590	C
	11.1	3354528	3354602	+
	2.4	3354606	3355119	+
	32.4	3355084	3355119	C
	1.6	3355120	3355502	C
	0	3355518	3355567	C
	1.6	3355571	3356066	C
	2.9	3356065	3356274	+
	11.7	3356554	3356731	C
	17.6	3356979	3357083	C
	13.5	3357082	3357275	C
	4.7	3357317	3358960	C
	9.5	3358868	3359166	+
	21	3359167	3360942	+
	7.5	3360979	3361298	+
	17.2	3361313	3361598	+
	23.6	3361488	3362343	+
	17.2	3361599	3361816	C
	12.2	3361816	3362647	C
	2.8	3362648	3362859	+
	7.3	3362844	3362944	+
	4.5	3362929	3363175	C
	4.5	3363176	3363506	C
	8.6	3363774	3364093	+
	21	3364098	3364148	C
	10.4	3364149	3364224	+
	22	3364225	3364874	C
	12.9	3364875	3364933	+
	24.5	3364934	3365266	C
	13.3	3365267	3365500	+
	4.6	3365503	3365547	+
	21	3365548	3365792	+
	1.9	3365761	3366184	+
	24.8	3366186	3366274	+
	9.2	3366275	3367147	+
	24.8	3367148	3367162	+
	17.1	3367436	3368118	+
	10.3	3368125	3368376	+
	6.9	3368358	3368384	C
	0	3368385	3368416	+
	6.9	3368417	3368790	C
	10.8	3368789	3369169	C
	7.5	3369173	3369212	+
	11.3	3369209	3369756	+
	24.5	3369739	3369859	+
	11	3369771	3369924	C
	16.1	3369891	3370044	+
	8.4	3370045	3370357	C
	11.1	3370356	3370754	C
	15.6	3370752	3371255	+
	30.4	3371932	3372204	C
	17.1	3372873	3373189	C
	25.2	3374233	3374855	+
	27.5	3377128	3377218	C
	22.5	3377186	3377328	C
	21.4	3377329	3377678	+
	23.6	3377685	3377866	+
	30.2	3377853	3379296	+
	25.9	3380165	3380249	C
	22.9	3380596	3380860	+
	21.7	3380609	3381067	C
	17.7	3380995	3381077	+
	26.9	3381865	3382579	C
	8.8	3383435	3383783	C
	4.9	3383784	3383825	+
	8.8	3383826	3384088	C
	6.5	3384064	3384318	+
	15.8	3384088	3384369	+
	8.5	3384319	3384451	+
	2	3384452	3384503	+
	8.5	3384504	3384533	+
	6.5	3384520	3384908	+
	9.1	3384936	3385238	C
	9.3	3385182	3385477	+
	9.7	3385505	3385720	C
	1.1	3385717	3385897	C
	5.3	3385896	3386045	C
	10.8	3386042	3386180	+
	30.5	3386386	3387084	C
	29.1	3387016	3387427	C
	11.3	3387667	3387995	+
	13.9	3388122	3388303	C
	11.4	3388276	3388310	+
	7.5	3388305	3388478	C
	6.4	3388600	3388712	C
	11	3388702	3388774	C
	7.6	3388776	3389335	+
	21.3	3389823	3389862	+
	24.1	3390422	3390556	+
	10.9	3390456	3391223	C
	16.2	3391243	3391807	+
	5.6	3391886	3392692	C
	22.1	3392763	3392930	C
	3.2	3392931	3392962	+
	22.1	3392963	3393153	C
	18.6	3392969	3393774	+
	20	3393915	3393984	+
	19.7	3393983	3394144	+
	23.2	3394298	3394489	C
	7.6	3394324	3394528	+
	3.4	3394476	3395317	C
	11.6	3395314	3395356	C
	26.2	3395333	3395608	+
	15.1	3395478	3395726	C
	17.6	3395722	3395789	C
	31.4	3395794	3395912	C
	31	3395913	3395935	+
	25.9	3396000	3396134	C
	23	3396336	3396437	C
	20.9	3396403	3396518	+
	3	3396454	3396989	C
	9.1	3397043	3397605	+
	15.1	3398486	3398776	C
	24.9	3399640	3399953	+
	31.9	3399970	3400275	+
	18.6	3400555	3400875	+
	9	3401108	3401192	C
	13.9	3401192	3401270	+
	15.4	3401274	3401391	+
	12.3	3401453	3401824	C
	9.6	3402099	3402198	+
	8.8	3402359	3402434	+
	6.8	3402926	3403375	C
	20.5	3403377	3403592	C
	11.3	3404155	3404349	C
	16.4	3404327	3404425	+
	19.7	3404436	3404604	C
	15.6	3404598	3404663	+
	18	3404937	3405134	C
	17.1	3405139	3405214	C
	20.6	3405305	3405436	C
	13.8	3405836	3406046	+
	17.1	3406045	3406133	C
	15	3406124	3406245	+
	12.2	3406246	3406704	+
	9.1	3406696	3406728	C
	3	3406706	3406738	C
	5.5	3406736	3406790	C
	9.9	3406873	3407093	C
	10.6	3407087	3407775	C
	13.2	3407729	3407782	+
	11.5	3407824	3407894	+
	11.9	3407894	3407952	C
	13.5	3408182	3408522	C
	7.9	3408941	3409234	+
	21.6	3409758	3409849	C
	12.5	3409804	3409886	+
	6.8	3410543	3410684	C
	22	3410752	3410836	+
	17.1	3410761	3410837	C
	18.8	3411487	3411534	+
	13.3	3412221	3412361	C
	2.9	3412682	3412716	+
	28.1	3412813	3412918	C
	6.6	3412831	3413042	+
	13.8	3413065	3413173	+
	17.2	3413563	3413981	+
	32.2	3414308	3414455	+
	31	3414513	3414585	+
	19.5	3414769	3414803	+
	31.2	3414907	3414958	+
	4.5	3415071	3415093	+
	16.3	3415179	3415325	+
	9.7	3415322	3415445	+
	13.3	3415415	3415460	+
	23.2	3415535	3415663	C
	3.5	3415733	3415901	+
	17.9	3415798	3415922	C
	10.3	3415877	3416002	+
	19.4	3415900	3416188	C
	13.4	3416231	3416278	C
	4.2	3416616	3416640	+
	24.4	3417646	3417660	C
	23.9	3417661	3417778	+
	24.4	3417779	3417803	C
	17.2	3418143	3418332	C
	13.3	3418742	3418992	C
	16.5	3418821	3419015	+
	8.5	3419030	3419112	C
	16.1	3419149	3419408	+
	6.2	3420406	3420533	C
	24.7	3420970	3421028	+
	17.5	3421731	3421765	+
	0	3421766	3421790	+
	15.8	3421791	3422006	+
	18.4	3422216	3422348	C
	22.1	3422359	3422481	+
	2.7	3422611	3422833	+
	17.8	3422767	3422867	+
	13	3422988	3423086	C
	8.7	3423144	3423258	C
	23.3	3423635	3423737	+
	8.7	3423657	3423747	C
	12.8	3423921	3424061	+
	10.9	3423959	3424144	C
	0	3424528	3424553	+
	14.2	3424934	3425314	+
	18.1	3425324	3425355	+
	4.6	3425553	3425602	C
	14.5	3425561	3425648	+
	14.3	3425704	3425752	C
	13	3425746	3425799	C
	16.3	3425855	3425903	C
	16.4	3425878	3426098	+
	14.3	3426864	3427121	+
	19.2	3427181	3427210	+
	4	3427307	3427332	+
	4	3427342	3427537	C
	16.1	3427478	3427540	+
	26.3	3428211	3428315	+
	14.9	3429354	3429390	+
	21.2	3429548	3429585	+
	3.5	3429731	3429759	+
	23.8	3429789	3429864	+
	9.8	3429995	3430185	+
	20.1	3430585	3430618	+
	17	3430650	3430745	+
	20.5	3430740	3431017	C
	21.2	3431033	3431135	+
	23.2	3431136	3431153	C
	0	3431184	3431206	+
	14.9	3431481	3431499	C
	18.8	3431500	3431644	+
	14.9	3431645	3431661	C
	10.4	3432174	3432204	+
	14	3432251	3432297	+
	28.2	3432435	3432478	C
	28.1	3432479	3432728	+
	27.4	3432516	3432758	+
	28.2	3432759	3432792	C
	14.5	3433645	3433703	+
	18.1	3433845	3433929	C
	12.9	3433950	3434068	+
	6.1	3434324	3434584	C
	9.4	3434656	3434900	+
	6	3435800	3435849	C
	17	3435838	3435937	C
	4.7	3435849	3435952	+
	10.3	3435937	3436189	C
	22.5	3436328	3436523	+
	10.2	3436638	3436846	C
	18.2	3436881	3436982	C
	12.5	3437103	3437912	C
	23.6	3437998	3438182	+
	0	3438183	3438229	+
	23.6	3438230	3438326	+
	1.6	3438355	3438417	+
	13.7	3438418	3438448	C
	16	3438520	3438641	C
	17.2	3438783	3438815	+
	9.9	3439130	3439404	C
	11	3439852	3439982	+
	4	3439989	3440174	C
	19.2	3440162	3440512	+
	20.1	3440427	3440578	C
	13.6	3440910	3440977	+
	24.1	3440927	3441058	C
	18.8	3441092	3441263	C
	19.4	3441264	3441451	+
	13.7	3441449	3441513	+
	18.8	3441452	3441478	C
	10.5	3441560	3441617	+
	12.3	3441629	3441806	C
	8.3	3441793	3442203	+
	8.5	3442456	3442564	+
	16.9	3442639	3442772	+
	5.1	3442830	3442870	+
	5	3443047	3443088	+
	9.4	3443175	3443303	C
	26.9	3443184	3443321	+
	16.4	3443883	3443949	C
	5.5	3444354	3444565	C
	6.9	3444572	3444791	C
	10.7	3444798	3444945	C
	11.9	3444933	3445249	+
	6.9	3445287	3445533	C
	23.4	3445531	3445641	+
	10.7	3445552	3445656	C
	7.5	3445673	3445943	C
	7.5	3446139	3446296	C
	1.6	3446373	3446934	+
	18.7	3447497	3447740	+
	14.8	3448855	3448935	C
	16	3448936	3448951	+
	12.5	3448961	3449016	+
	7.5	3449004	3449110	+
	8.2	3449116	3449607	C
	17.3	3449600	3449892	+
	10.6	3449894	3449996	C
	9.2	3449986	3450079	+
	26.1	3450039	3450164	C
	0.6	3450083	3451385	C
	2.9	3451386	3451420	+
	0.6	3451421	3453987	C
	11.5	3454017	3454328	C
	3.6	3454514	3454844	+
	1.1	3454844	3455022	C
	6.2	3455024	3455329	+
	12	3455312	3455429	C
	5.4	3455405	3455441	C
	5.6	3455451	3455681	C
	9	3455723	3455948	+
	11.8	3455945	3456460	+
	0	3456461	3456487	+
	5.4	3456488	3457928	+
	5.7	3456834	3458163	+
	20.5	3458192	3458381	+
	10.2	3458415	3458538	+
	18.9	3458507	3458559	+
	10.3	3458515	3458714	C
	11.9	3458677	3458719	+
	20.7	3458750	3458831	+
	16.2	3459084	3459111	+
	0	3459838	3459863	+
	31.4	3459944	3460188	C
	22.7	3460255	3460292	+
	20.6	3460348	3460484	C
	20.5	3460514	3460630	+
	15	3460671	3460836	C
	12.2	3461194	3461359	+
	14.3	3461350	3461637	C
	33.3	3462125	3462284	+
	20.9	3462376	3462562	+
	1.1	3462904	3463629	+
	24.6	3464436	3464524	C
	19.1	3464973	3465060	C
	13.9	3465434	3465511	+
	5.3	3465524	3465806	C
	28.5	3466391	3466538	+
	19.7	3467523	3467551	+
	29	3468094	3468194	C
	0	3469150	3469169	+
	9.3	3469323	3469345	+
	19.8	3470091	3470180	C
	19.6	3470102	3470187	+
	21.6	3471078	3471281	+
	16.9	3471515	3471573	C
	13.6	3471574	3471692	+
	16.9	3471693	3471712	C
	18.2	3472421	3472477	C
	6.8	3472550	3472593	C
	12.3	3472619	3472791	C
	19.9	3472843	3472919	C
	21.1	3473000	3473105	C
	9.7	3473124	3473219	+
	21.4	3473134	3473259	C
	15.5	3473326	3473437	+
	14.4	3473438	3473450	C
	11.2	3474419	3474660	+
	12.8	3474658	3474813	C
	22.5	3474758	3474850	+
	12.5	3474920	3474960	C
	17.6	3475699	3475868	+
	9.1	3476375	3476398	+
	10.1	3476576	3476611	+
	8.5	3477269	3477293	+
	0.3	3477820	3478310	C
	2.3	3478311	3478354	+
	0.3	3478355	3480859	C
	2.7	3480860	3482149	C
	16.7	3482189	3482249	+
	25.4	3482202	3482268	C
	15.6	3482551	3482579	+
	21.6	3483310	3483421	C
	12.4	3483412	3483491	C
	21.1	3483422	3483488	+
	14.4	3483537	3483647	+
	22.7	3483648	3483658	C
	19.9	3484351	3484465	+
	10.2	3484445	3484565	C
	14.4	3484467	3484754	+
	14.9	3484766	3484924	+
	18.6	3484786	3484927	C
	21.1	3485779	3485827	+
	3.2	3486107	3486138	+
	21.1	3486388	3486479	C
	18.6	3486410	3486491	+
	15	3486884	3486923	+
	11.3	3486909	3487002	C
	10.4	3487320	3487350	+
	6.8	3487500	3487712	+
	10.7	3487696	3487745	+
	12.9	3487945	3488185	C
	11.7	3488145	3488207	+
	5.8	3488175	3488289	+
	29.5	3488187	3488302	C
	17.9	3488791	3488956	+
	11.7	3488812	3489054	C
	10.2	3488957	3489066	+
	21	3489048	3489235	C
	24.6	3489236	3489265	+
	0	3489392	3489415	+
	11.6	3489593	3489799	+
	1.6	3489625	3490168	C
	17.7	3490203	3490315	C
	17.4	3490327	3490391	C
	12.9	3490429	3490595	C
	11.4	3490493	3490660	+
	18.9	3490593	3490746	C
	4.9	3490750	3491506	C
	14.4	3491506	3491638	C
	17.8	3491644	3492051	C
	11.7	3491949	3492052	+
	25.7	3492320	3492462	+
	18.3	3492749	3492897	+
	10.4	3492939	3493113	+
	20.6	3492944	3493148	C
	12	3493123	3493509	+
	12.4	3493708	3493807	C
	3.7	3493782	3494019	C
	21.1	3494031	3494042	+
	11.3	3494043	3494097	C
	15	3494477	3494536	C
	19.2	3494536	3494587	C
	11.9	3494589	3494650	C
	0	3495013	3495039	+
	18.8	3495311	3495388	C
	8.7	3495559	3495851	+
	15.8	3496252	3496376	+
	9.1	3496350	3496750	+
	7.6	3496894	3497171	C
	15.9	3497190	3497282	+
	16.6	3497286	3497588	+
	22.7	3497753	3497778	+
	19	3497779	3497820	+
	11.3	3497974	3498028	C
	7.6	3497980	3499073	+
	22.9	3499211	3499427	C
	28.5	3499244	3499549	+
	14.6	3499412	3499567	C
	18.7	3499588	3499674	C
	16.2	3499756	3499872	+
	18.9	3500255	3500290	+
	18.4	3500526	3500651	+
	9.4	3500633	3500746	C
	15.5	3500747	3500815	+
	11.4	3500929	3500963	C
	19.2	3500964	3501099	+
	22.2	3500986	3501291	C
	9.8	3501298	3501384	C
	10.9	3501402	3501454	+
	19.9	3501458	3501555	C
	0	3501556	3501583	+
	0	3501584	3501611	+
	20.2	3501612	3501688	C
	11.9	3501727	3501839	+
	23.8	3502078	3502565	+
	13.3	3502709	3502852	C
	17.9	3503212	3503282	+
	0	3503353	3503383	+
	8.9	3503510	3503533	+
	19.1	3503825	3504020	+
	13.8	3503861	3504166	C
	20	3504248	3504292	+
	10.8	3504293	3504479	+
	10.9	3504479	3504524	+
	4.9	3504566	3504586	+
	14.4	3504689	3504741	+
	6.1	3504828	3505019	+
	24.7	3504933	3505030	C
	13.3	3505189	3505273	+
	19.2	3505192	3505345	C
	21.3	3505280	3505407	+
	10.9	3505733	3505772	+
	17.2	3505904	3506013	+
	18.3	3506034	3506158	C
	23.9	3506159	3506171	+
	5.9	3506219	3506303	C
	12.5	3506304	3506322	+
	18.9	3506474	3506588	C
	5.2	3506589	3507364	+
	4.1	3507417	3507441	+
	2.4	3507632	3507800	+
	20.3	3507825	3507889	C
	18.3	3507908	3508075	+
	24.1	3508323	3508400	+
	0	3508548	3508586	+
	9.4	3508868	3508937	+
	11.1	3508943	3509142	+
	21.8	3510117	3510153	+
	25.8	3510236	3510387	C
	36.3	3510328	3510627	+
	16.6	3510560	3510591	C
	15.3	3510592	3510731	+
	6.9	3510732	3511003	+
	15.3	3511004	3511072	+
	16.4	3511108	3511182	+
	24.6	3511236	3511350	C
	15.9	3511267	3511371	+
	11.5	3511728	3511823	+
	8.6	3511835	3511907	C
	14.2	3512622	3512662	+
	3.4	3512896	3512925	+
	2.9	3513196	3513279	C
	0	3513280	3513314	+
	2.9	3513315	3513744	C
	14.3	3513768	3513786	+
	12.7	3513787	3513938	C
	14.3	3513939	3514016	+
	28.6	3514187	3514381	+
	17.3	3514382	3514473	C
	3.6	3514395	3514643	+
	19.1	3514568	3514656	C
	19.7	3514666	3514804	+
	3.7	3514805	3515532	+
	0.9	3515446	3517730	+
	0	3517731	3517749	+
	32.6	3518147	3518257	+
	16.2	3518264	3518336	C
	9.3	3518281	3518952	C
	11.2	3519371	3519478	+
	15.4	3519377	3519640	C
	19.8	3519900	3519980	C
	13.6	3519914	3520207	+
	13.6	3520711	3520789	+
	21.3	3520790	3520914	C
	6.2	3521060	3521135	+
	25.9	3521765	3521962	+
	12.1	3521946	3521958	+
	10.7	3521959	3522070	C
	20.4	3522066	3522116	+
	12.5	3522117	3522165	C
	20.4	3522166	3522213	+
	7.2	3522198	3522401	C
	2.1	3522222	3522420	+
	9.3	3522423	3522508	+
	7.8	3523091	3523245	C
	15.7	3523206	3523739	+
	16.1	3524114	3524144	C
	7.6	3524145	3524312	+
	16.1	3524313	3524405	C
	3	3524411	3524512	+
	5.1	3524743	3524803	+
	22	3524991	3525038	C
	14.8	3525039	3525143	+
	25.5	3525184	3525294	+
	13.9	3525208	3525306	C
	12.7	3525457	3525511	C
	6.2	3525480	3525511	+
	10.4	3525512	3525527	+
	5.6	3525728	3525906	+
	14.4	3526050	3526240	+
	22.3	3526139	3526242	C
	0	3526279	3526298	+
	9.6	3526475	3526809	C
	14	3526896	3527020	+
	14.4	3527037	3527060	+
	16.6	3527368	3527409	C
	7	3527410	3527621	+
	16.6	3527622	3527633	C
	6.6	3527930	3528526	+
	12.8	3528640	3528721	+
	8.5	3528722	3528795	+
	9.4	3528796	3529162	C
	9.1	3529156	3529295	+
	18.2	3529267	3529389	C
	12	3529294	3529512	+
	9.6	3529461	3529629	C
	8	3529619	3529670	+
	12.2	3529671	3529692	C
	10.2	3529680	3529778	C
	22.4	3529811	3530026	+
	15.2	3529830	3530054	C
	11.7	3530329	3530476	C
	10.8	3530424	3530503	+
	8.4	3530808	3531064	+
	13	3531352	3531468	C
	12	3531381	3531590	C
	15.7	3531867	3532048	+
	21	3531960	3532095	C
	9.5	3532138	3532195	C
	6	3532191	3532425	C
	7.7	3532414	3532547	C
	21.1	3532676	3532699	+
	16.4	3532700	3532762	+
	21.1	3532763	3532773	+
	12	3532772	3532964	+
	10.5	3532936	3532957	C
	8.1	3532958	3533112	+
	22.8	3533278	3533415	+
	19.6	3533318	3533389	C
	20.7	3533390	3533499	+
	21.7	3533595	3533680	C
	19.1	3533611	3533759	+
	14.8	3533669	3534035	C
	14.4	3534038	3534314	C
	13.5	3534318	3534504	C
	23.6	3534320	3534545	+
	11.6	3534674	3534745	+
	9.5	3535073	3535192	C
	21.1	3535325	3535433	+
	7.9	3535340	3535440	C
	17	3535438	3535514	+
	17.4	3535510	3535638	C
	3	3535639	3535776	+
	17.4	3535777	3535806	C
	25.4	3535807	3535839	+
	6.2	3535899	3536189	C
	15.9	3536383	3536678	+
	9.2	3536656	3537024	C
	4.3	3537028	3537355	+
	5.7	3537380	3537468	+
	0	3537469	3537504	+
	5.7	3537505	3537611	+
	14.2	3537600	3537696	+
	13.1	3537619	3537711	C
	0	3537726	3537742	+
	15.9	3537881	3537982	C
	16.3	3537974	3538057	+
	9.4	3538062	3538136	+
	10.8	3538125	3538244	+
	15.2	3538242	3538605	+
	18.8	3538490	3538623	C
	6	3538603	3538768	+
	7.5	3538837	3538900	C
	14.3	3538911	3538952	C
	17.7	3538916	3538977	+
	2.5	3539007	3539658	C
	13	3539676	3539887	+
	9	3539700	3539910	C
	14.3	3539886	3539986	C
	10.6	3539992	3540127	C
	15.8	3540126	3540181	+
	9.7	3540227	3540281	C
	4.5	3540304	3540530	C
	13.2	3540540	3540606	C
	15.8	3540609	3540646	+
	19.9	3540615	3540952	C
	0	3540953	3540978	+
	17.1	3541007	3541124	C
	12.3	3541023	3541138	+
	4.5	3541139	3541339	C
	15.1	3541338	3541367	+
	10.1	3541368	3541466	C
	15.1	3541467	3541478	+
	6.8	3541474	3541653	+
	2.7	3541637	3542279	C
	14.9	3542179	3542294	+
	4.2	3542283	3542405	C
	4.3	3542453	3542478	+
	23.6	3542495	3542733	C
	22.9	3542934	3543017	C
	18	3542996	3543154	+
	0	3544059	3544088	+
	3.7	3544089	3544116	+
	29.1	3545905	3545943	+
	11.2	3546082	3546110	+
	5	3546118	3546138	+
	19.9	3546246	3546308	+
	16.4	3546416	3546480	+
	12.2	3546865	3546891	+
	24.9	3547060	3547111	+
	9.3	3547380	3547436	+
	13	3548238	3548355	C
	14.5	3548356	3548369	+
	25.8	3548595	3548741	C
	12.1	3548807	3548866	C
	8.8	3549077	3549100	+
	14.7	3549150	3549258	C
	18.9	3549263	3549298	+
	2.3	3549317	3549463	+
	0	3549521	3549542	+
	3.6	3550005	3550347	C
	23	3550431	3550547	C
	11.1	3550839	3550984	+
	17.3	3550894	3551111	C
	5.7	3551109	3551143	C
	5.1	3551114	3551290	C
	22.2	3551145	3551409	+
	13.9	3551419	3551599	+
	16.3	3551599	3551641	C
	8.1	3551745	3551761	C
	8.2	3551762	3551831	+
	3.3	3551960	3551990	+
	0	3551998	3552024	+
	27.3	3552026	3552070	+
	21.8	3552276	3552340	C
	19.9	3552396	3552435	+
	15.9	3552491	3552518	+
	15.7	3552555	3552680	C
	17.5	3552678	3552952	C
	15.2	3553054	3553227	C
	17.4	3553411	3553764	+
	1.3	3553873	3553949	+
	5.3	3553950	3553969	+
	13.9	3553979	3554128	+
	12.9	3554042	3554201	C
	11.2	3554221	3554278	C
	12.2	3554275	3554392	+
	16.2	3554572	3554599	+
	15.4	3554615	3554784	C
	16.9	3554817	3554902	C
	8.9	3555276	3555541	C
	17.2	3555544	3555754	+
	18.4	3555787	3555817	+
	20.4	3555883	3556071	+
	17.7	3556075	3556212	C
	11.8	3556213	3556321	+
	7.4	3556292	3556410	+
	17.7	3556322	3556390	C
	16.4	3556388	3556448	C
	20.1	3556460	3556570	+
	7.2	3556641	3556804	+
	18.7	3556808	3556861	+
	21.8	3556923	3556936	+
	8.9	3556937	3557048	C
	21.8	3557049	3557068	+
	17.6	3557889	3558174	+
	9.8	3558182	3558249	+
	13.9	3558221	3558341	+
	13.5	3558248	3558375	C
	14	3558329	3558371	+
	1.3	3558372	3558523	C
	14	3558524	3558577	+
	8.8	3558677	3558733	C
	24.6	3558749	3558798	+
	23.5	3558914	3559012	+
	10.8	3558928	3559024	+
	21.3	3559073	3559239	+
	1.9	3559360	3559565	+
	12	3559552	3559703	+
	5.4	3559576	3559739	C
	14.6	3559855	3559920	+
	3.3	3559931	3560236	+
	16.4	3560243	3560298	+
	2.7	3560320	3560356	+
	2.2	3560666	3560890	+
	23.9	3560894	3561072	+
	20.6	3561170	3561282	C
	15.5	3561322	3561489	C
	0	3561562	3561583	+
	13.4	3561876	3561891	C
	11.6	3561892	3562018	+
	12.9	3561990	3562046	+
	12.9	3562013	3562182	+
	17.3	3562229	3562329	C
	13	3562310	3562355	+
	2.3	3562468	3562512	+
	0	3562775	3563128	C
	19.5	3563232	3563333	C
	18.5	3563357	3563549	C
	9.1	3563506	3563573	+
	13.7	3563574	3563584	+
	14.4	3563625	3563692	+
	16.4	3563778	3563835	+
	9.6	3563907	3563952	C
	12	3564069	3564114	C
	8	3564159	3564222	C
	26.2	3564190	3564336	C
	23.9	3564398	3564464	+
	11.8	3564499	3564635	C
	21.5	3564633	3564766	+
	15.8	3564771	3564826	+
	14.3	3564996	3565097	+
	14.7	3565013	3565114	C
	26.9	3565184	3565291	+
	0	3565292	3565341	+
	4.6	3565359	3565466	+
	14.3	3565649	3565856	C
	7.5	3566111	3566283	+
	13.4	3566318	3566345	C
	19.3	3566346	3566458	+
	5	3566460	3566809	C
	7.2	3566801	3566931	C
	27	3566997	3567049	+
	12	3567060	3567089	+
	3.7	3568274	3568464	+
	22.9	3568895	3568978	+
	12.6	3569273	3569311	+
	18	3569424	3569579	+
	14.2	3569446	3569701	C
	29.5	3569698	3569733	C
	25.3	3569734	3570124	C
	17.2	3570103	3570438	+
	29.4	3570662	3570793	+
	27.3	3571662	3571812	+
	18.8	3571816	3571879	+
	12.9	3571830	3571891	C
	19.4	3571892	3572172	C
	13	3572140	3572232	+
	23	3572237	3573469	+
	25.7	3573482	3573657	C
	13.7	3573720	3573784	+
	16.3	3573785	3574493	+
	11.5	3574486	3575109	C
	11.2	3575110	3575189	+
	18.6	3575493	3575605	C
	22.6	3575628	3575747	C
	30.3	3575750	3576189	+
	12.9	3576182	3576299	C
	9.3	3576500	3576522	+
	0	3576695	3576713	+
	2	3577524	3577575	+
	21.6	3577583	3577671	+
	31	3577969	3578033	+
	7.9	3578202	3578228	+
	18	3578452	3578536	C
	17.2	3578537	3578742	+
	0	3578762	3578790	+
	4.8	3579003	3579024	+
	20.2	3579621	3579654	+
	20	3579897	3579960	C
	11.9	3579961	3580045	+
	20	3580046	3580079	C
	13.2	3580157	3580181	+
	20	3581007	3581106	C
	18.5	3581027	3581107	+
	7.7	3581162	3581189	+
	23.4	3581204	3581250	+
	17.1	3581451	3581483	+
	9.1	3581591	3581637	+
	0	3582222	3582239	+
	25.6	3582428	3582520	+
	18.8	3583230	3583293	+
	13.1	3583311	3583430	C
	15.6	3583509	3583537	+
	8.3	3583544	3583569	+
	17	3584144	3584176	+
	4.5	3584396	3584418	+
	12	3584673	3584719	+
	24	3584807	3585049	+
	14.3	3585153	3585211	+
	16.5	3585212	3585232	C
	21.6	3585233	3585323	+
	15.4	3585350	3585472	C
	16.7	3585452	3585586	C
	14.1	3585628	3585799	+
	15.4	3585838	3585941	C
	13.8	3586026	3586087	C
	15.7	3586085	3586362	C
	13.3	3586346	3586558	+
	18.2	3586546	3586749	C
	14.2	3586869	3587452	+
	17.2	3587453	3587652	+
	17.7	3587744	3587971	C
	16.1	3587861	3588081	+
	20.1	3588002	3588101	C
	9.7	3588076	3588157	+
	19.3	3588091	3588223	C
	17.2	3588166	3588253	+
	21.4	3588254	3588411	C
	17.2	3588412	3588451	+
	13.3	3588458	3588529	+
	19.6	3588472	3588728	C
	17.8	3588542	3588696	+
	20	3588697	3588773	C
	13.9	3588772	3589050	+
	10.5	3589092	3589163	+
	21.5	3589107	3589189	C
	9.4	3589320	3589600	+
	12.7	3589667	3589721	C
	24.1	3589716	3589845	+
	19	3589730	3589983	C
	16.7	3589994	3590092	C
	9.1	3590118	3590435	C
	21.2	3590551	3590871	+
	2	3591124	3591175	+
	15	3591348	3591404	+
	15.3	3591420	3591531	C
	25.5	3591533	3591651	+
	15.6	3591664	3591742	C
	16.8	3591665	3592093	C
	10.4	3592171	3592270	+
	17.2	3592271	3592290	C
	17.5	3592338	3592480	+
	15.2	3592382	3592499	C
	19	3592500	3592542	C
	3.7	3592871	3593014	C
	20.1	3593082	3593217	+
	8.7	3593229	3593451	+
	31.3	3593301	3593472	C
	19.4	3593454	3593529	C
	6.7	3593619	3593722	C
	14.5	3593727	3593883	C
	7.2	3593868	3594418	+
	13.4	3594421	3594685	+
	12.7	3594706	3594760	+
	20.2	3594742	3594801	+
	12	3594795	3595178	+
	17.5	3595125	3595187	C
	9	3595179	3595495	C
	6.2	3595496	3596077	+
	2.7	3596083	3596421	C
	2.8	3596420	3598719	+
	2.8	3597971	3599558	C
	18.6	3599562	3599633	C
	19.1	3599671	3599747	C
	18.2	3599712	3599861	+
	20.2	3600250	3600385	+
	3.2	3600374	3600474	C
	2.3	3600475	3600773	+
	3.2	3600774	3601314	C
	21.8	3601974	3602246	+
	14.8	3602223	3602306	+
	13.7	3602307	3602333	C
	17.7	3602862	3602934	+
	19.2	3604139	3604211	C
	8.8	3604373	3604554	+
	16.3	3604589	3604670	+
	35.1	3605058	3605307	+
	24.3	3605377	3605488	C
	13.8	3605550	3605758	+
	16	3605562	3605783	C
	5.7	3606010	3607643	+
	7.5	3607536	3607659	C
	23.2	3607646	3607742	C
	12.5	3607856	3607971	C
	14.4	3607901	3608002	+
	29.7	3608812	3608978	+
	15.3	3608845	3609000	C
	17.4	3609568	3609753	C
	25.3	3609651	3609946	+
	13.9	3609815	3610126	C
	6.9	3610605	3611138	C
	4.3	3611121	3611590	+
	6.2	3611588	3612232	C
	0.4	3612234	3612472	+
	9.2	3612474	3612768	+
	6.8	3612739	3613292	C
	5.3	3613277	3615201	+
	16.1	3614458	3615463	C
	9	3615432	3615464	+
	10	3615465	3615514	C
	28.4	3615628	3615724	C
	9.8	3615878	3615918	+
	15.5	3616024	3616345	+
	19	3616537	3616616	C
	19.5	3616554	3616630	+
	18.9	3616631	3616771	C
	20.1	3616777	3617119	C
	7.3	3617499	3617693	C
	24.6	3617536	3617694	+
	9.1	3617689	3617904	C
	7.2	3617909	3618253	C
	12.9	3618258	3618372	+
	11.9	3618259	3618406	C
	11	3618561	3618832	+
	22.3	3618983	3619184	+
	16.1	3619178	3619234	C
	6.6	3619191	3619618	+
	17.8	3619537	3619632	C
	28.7	3619655	3619791	C
	7.2	3619837	3621045	C
	10.2	3621335	3621383	+
	8.7	3621336	3621389	C
	10	3621464	3621605	+
	10.9	3621601	3621850	C
	5.4	3621868	3622387	+
	6.1	3622372	3622902	+
	8.2	3622711	3623340	C
	3.4	3623349	3623498	C
	12.2	3623455	3623505	+
	7.9	3623511	3623642	C
	13.1	3623636	3624331	+
	17.9	3623731	3624611	C
	2.8	3624382	3625531	+
	0.4	3625531	3627659	C
	4.5	3627660	3628901	+
	1.9	3627930	3629854	C
	11.3	3629833	3629850	C
	3.6	3629851	3629961	C
	2	3629958	3630312	+
	0	3630313	3630352	+
	2	3630353	3631418	+
	6.5	3631416	3632862	C
	3.5	3632849	3633696	C
	3.9	3633714	3634012	C
	8.1	3634014	3634352	C
	8.2	3634345	3634542	+
	13.1	3634569	3634708	+
	22.4	3634680	3635567	C
	9.8	3635583	3635767	+
	3.8	3635804	3636357	C
	2.5	3636358	3637022	+
	4	3637023	3638400	C
	2.7	3638402	3638438	+
	3.2	3638438	3638530	C
	3.2	3638565	3638674	C
	6.1	3638675	3638725	+
	3.2	3638726	3639042	C
	4.4	3639043	3639089	+
	3.2	3639090	3639237	C
	11.5	3639224	3639239	C
	6.5	3639240	3639325	+
	11.5	3639326	3639387	C
	8.3	3639407	3639481	+
	17.8	3639976	3640124	+
	4.9	3640268	3640410	C
	3.3	3640454	3640576	+
	7.4	3640577	3640759	+
	3.8	3640763	3640846	C
	0	3640943	3640959	+
	0	3641293	3641321	+
	6.2	3641517	3642054	+
	2.3	3642197	3642282	C
	9.4	3642283	3642313	+
	16.8	3642503	3642584	+
	26.7	3642791	3642959	C
	34.4	3642960	3643085	C
	27	3642994	3643163	C
	26.7	3643086	3643097	C
	23.3	3643172	3643231	+
	3	3643244	3643575	C
	3.3	3643631	3644054	C
	27.5	3643998	3644108	+
	26	3644030	3644133	+
	24.2	3644035	3644172	C
	4.8	3644154	3644258	+
	1.4	3644261	3644626	C
	13.3	3644610	3644752	C
	12.7	3644628	3644772	+
	22.4	3645133	3645404	C
	3.3	3645406	3646170	+
	21.4	3646186	3646534	C
	17.1	3646567	3647864	C
	4	3647857	3648112	+
	17.2	3648055	3648079	C
	12.8	3648080	3648118	+
	13.7	3648113	3649757	C
	2.8	3649759	3650659	C
	2.3	3650652	3651354	C
	20.3	3651359	3651401	C
	17.8	3651402	3651502	+
	10.5	3651505	3651542	+
	8.1	3651509	3651545	+
	12.8	3651548	3651765	C
	19	3653562	3653835	+
	20.1	3653914	3654057	+
	16.8	3654225	3654402	C
	23.7	3654258	3654391	+
	20	3654392	3654580	C
	23.7	3654581	3655664	+
	1.8	3655673	3656236	C
	22.6	3656238	3656299	C
	18.2	3656342	3656391	+
	5.3	3657252	3657271	+
	11.1	3657462	3657515	C
	17.6	3657478	3657667	+
	14.8	3657668	3657721	C
	17.6	3657722	3657849	+
	19.3	3657955	3658009	+
	8.9	3658010	3658212	C
	27.8	3658482	3658750	+
	17.1	3659004	3659750	C
	6.4	3659724	3659831	+
	15.7	3659734	3659835	C
	19.4	3659751	3659853	C
	15.6	3659804	3659867	+
	11.1	3659817	3659875	C
	9.8	3660076	3660284	C
	17.8	3660286	3660447	C
	2.4	3660448	3661070	+
	4.8	3661157	3661509	C
	0	3661510	3661553	+
	2.1	3661558	3661770	+
	3.5	3661772	3661999	C
	0	3662000	3662054	+
	4.9	3662035	3662306	C
	1.4	3662304	3662522	+
	1.5	3662524	3662658	+
	2.2	3662661	3664138	C
	2.9	3664174	3664490	+
	12	3664552	3664603	+
	3.5	3664554	3664656	C
	19.1	3664796	3664979	+
	8.7	3664957	3665169	C
	20.7	3665149	3665302	C
	10.9	3665466	3665596	C
	11.9	3665590	3665781	+
	12.3	3665758	3665957	C
	7.7	3665978	3666023	C
	15.4	3666019	3666134	C
	9.6	3666199	3666337	C
	1.8	3666228	3666338	+
	10.6	3666342	3666629	C
	23.8	3666637	3666779	+
	11.2	3666656	3667005	C
	0	3667006	3667040	+
	5.2	3667214	3667393	C
	0	3667408	3667428	+
	5	3667434	3667454	+
	14.5	3667634	3667704	C
	14	3667665	3667943	+
	5.7	3667834	3667956	C
	19	3667930	3667941	C
	11	3667942	3668017	+
	13.1	3668016	3668099	+
	22.6	3668100	3668121	C
	11.8	3668126	3668159	+
	2.1	3668165	3668457	+
	23.7	3668330	3668483	C
	6.4	3668458	3668646	+
	22	3668798	3668817	+
	9.7	3668818	3668949	C
	22	3668950	3668967	+
	11	3669022	3669081	+
	3.5	3669089	3669201	C
	16.6	3669230	3669357	C
	25.7	3669358	3669369	+
	4.6	3669570	3669747	C
	21.9	3669756	3669880	+
	6.5	3669771	3670059	C
	12.5	3670057	3670113	+
	13.3	3670103	3670217	+
	14.2	3670218	3670242	C
	6.6	3670512	3670641	C
	11.1	3670620	3670643	+
	4.1	3670644	3670766	+
	20.1	3670751	3670907	C
	11.1	3670767	3670781	+
	15	3670828	3670919	+
	13	3670953	3670978	+
	0.8	3670979	3671107	+
	13.7	3671117	3671396	C
	17.3	3671160	3671398	+
	0	3671399	3671427	+
	25.8	3671453	3671549	+
	16.1	3671467	3671561	C
	15.2	3671626	3671656	+
	5.8	3671730	3671872	C
	19.9	3671870	3672001	C
	4.3	3672002	3672025	+
	3	3672053	3672085	C
	5.4	3672087	3672150	C
	25.6	3672217	3672303	+
	2.7	3672233	3672529	C
	18.1	3672370	3672549	+
	22.2	3672658	3672677	C
	10.7	3672678	3673012	+
	3.6	3673314	3673538	C
	11.3	3673819	3673937	C
	7.2	3673945	3674143	+
	7.6	3674338	3674660	+
	14.9	3674662	3674727	+
	0	3674721	3674762	+
	13.5	3674756	3674792	+
	15	3674763	3674918	+
	14.6	3674984	3675024	C
	0	3675018	3675209	C
	19.7	3675234	3675368	C
	2	3675399	3675497	+
	8.7	3675412	3675527	+
	5.2	3675497	3675573	C
	0.8	3675586	3675941	C
	10.4	3676022	3676114	+
	11.6	3676024	3676121	C
	10.3	3676097	3676193	C
	18.9	3676349	3676619	+
	20.4	3676537	3676630	C
	13.7	3676684	3676751	C
	14.8	3676685	3677323	+
	19.2	3677214	3677343	C
	5	3677478	3677700	C
	21.1	3677698	3678433	C
	12.4	3678461	3678668	C
	3.8	3678652	3678877	+
	9.8	3678862	3679191	C
	19.8	3679110	3679237	+
	7.1	3679306	3679575	+
	15.8	3679589	3679648	C
	20.4	3679633	3679725	+
	19.1	3679649	3679660	+
	5.3	3679911	3680154	C
	19.5	3680159	3680259	C
	4.6	3680249	3680950	C
	18.3	3680835	3680995	+
	9.5	3681171	3681260	+
	0	3681455	3681517	C
	19.8	3681561	3681750	C
	18.9	3681581	3681853	+
	17.7	3681827	3681901	C
	13.6	3681895	3682018	+
	5.1	3682039	3682378	+
	3.7	3682458	3682621	+
	25.3	3682798	3682872	+
	18.4	3683429	3683519	+
	10.9	3683635	3683680	+
	16.7	3683672	3683725	+
	13.1	3683748	3684215	C
	6.4	3684210	3684768	C
	19	3684738	3684766	C
	13.1	3684767	3684853	+
	12.9	3684850	3684986	+
	19	3684987	3685059	C
	5	3685120	3685377	+
	4.9	3685338	3685736	C
	8.5	3685764	3686020	C
	14.2	3686024	3686321	+
	8.9	3686315	3686382	C
	12	3686330	3686376	+
	10.4	3686377	3686436	C
	14.9	3686431	3686509	C
	12	3686437	3686490	+
	9.9	3686497	3686589	C
	5.9	3686716	3686859	+
	18	3687238	3687361	+
	8.2	3687263	3687366	C
	21.4	3687435	3687551	C
	8.7	3687478	3687578	C
	15.9	3687648	3688044	+
	16.7	3687967	3688045	+
	23	3688058	3688178	C
	15.5	3688179	3688282	+
	9	3688298	3688364	+
	11.6	3688515	3688577	+
	20.1	3688815	3688884	C
	24.3	3688824	3689015	+
	20.2	3688899	3689098	C
	11.2	3689156	3689184	+
	9.9	3689224	3689537	+
	17.8	3689552	3689697	+
	3.7	3689691	3689943	C
	8.6	3689943	3690055	+
	17.5	3690043	3690372	+
	22.8	3690257	3690387	C
	12.7	3690382	3690436	+
	8.3	3690503	3690784	C
	14	3690909	3691012	C
	15	3691054	3691341	C
	16.3	3691337	3691600	C
	19.6	3691385	3691670	+
	14.8	3691613	3691684	C
	15.1	3691691	3691730	C
	20.8	3691731	3691870	+
	17.2	3691881	3692041	+
	20.1	3692025	3692124	+
	21.3	3692045	3692139	C
	17.5	3692096	3692354	+
	19.2	3692443	3692661	C
	15	3692662	3693187	+
	16.5	3693307	3693447	+
	20.4	3693448	3693465	C
	9.2	3693503	3693710	C
	13.9	3693694	3693972	+
	15.4	3693980	3694031	+
	24	3694135	3694240	+
	13	3694254	3694417	C
	16.7	3694459	3694593	+
	15.4	3694573	3694695	+
	21.6	3694722	3694812	C
	16.5	3694813	3694833	+
	14.3	3694834	3694892	C
	24.7	3694985	3695278	+
	12.1	3695366	3695412	+
	4.5	3695667	3695689	+
	16.4	3695911	3695944	+
	12.7	3696518	3696543	+
	15.6	3696550	3696578	+
	11.7	3696636	3696781	+
	10.9	3696640	3696785	C
	18.8	3696793	3696856	C
	27.8	3697573	3697660	+
	0	3697848	3697864	+
	2.1	3698139	3698665	+
	25.3	3698670	3698914	+
	2	3698917	3699171	+
	9.8	3699352	3699373	+
	0.8	3699457	3699710	C
	0	3699711	3699733	+
	18.8	3699906	3699936	+
	0	3700699	3700718	+
	5.8	3701271	3701577	+
	29.3	3701715	3701769	+
	23.9	3701989	3702033	+
	18.2	3702031	3702061	+
	7.8	3702174	3702423	C
	14	3702179	3702461	+
	8	3702481	3702771	C
	16	3702813	3703111	C
	1.5	3703169	3703234	+
	15.4	3703374	3703425	+
	6.4	3703501	3703603	C
	17.2	3703550	3703569	+
	13.7	3703570	3703615	C
	13.4	3703661	3703754	+
	0.9	3703746	3703965	+
	10.2	3703969	3704073	+
	13.6	3704074	3704086	C
	1	3704077	3704370	+
	14.8	3704402	3704583	+
	21.3	3704604	3704650	C
	17	3704646	3704731	+
	14.7	3704711	3704847	C
	23.2	3704799	3704826	+
	11.3	3704827	3704967	C
	23.2	3704968	3705047	+
	8.3	3705189	3705214	+
	17.7	3705266	3705462	C
	22.6	3705483	3705777	+
	24.3	3705819	3705969	+
	28.5	3706032	3706176	C
	21.9	3706179	3706261	C
	13.4	3706246	3706325	+
	6.1	3706326	3706358	C
	9.1	3706366	3706409	C
	4.8	3706371	3706621	+
	2.4	3706618	3706658	C
	7.7	3706665	3707002	+
	11.1	3707017	3707391	+
	10.2	3707417	3707654	+
	11.9	3707436	3707709	C
	20	3707973	3708080	C
	14.1	3708052	3708065	C
	16.3	3708066	3708152	+
	14.1	3708153	3708367	C
	18	3708391	3708532	C
	8.4	3708535	3708797	+
	5.4	3708748	3708803	C
	16.1	3708947	3709115	+
	5	3709111	3709253	C
	26.9	3709179	3709272	+
	28.1	3709321	3709417	C
	19.6	3709332	3709441	+
	22.8	3709484	3709770	+
	23.4	3709781	3709860	C
	21.2	3709869	3709948	+
	24.9	3709944	3710050	+
	26.1	3709949	3709962	C
	8.4	3710212	3710282	+
	10.7	3710304	3710506	+
	25.7	3710510	3710583	+
	20.7	3710608	3710868	C
	21.5	3711014	3711188	C
	20	3711446	3711628	+
	10.1	3711541	3711632	+
	27	3711617	3711738	C
	7.7	3711633	3711643	C
	26.9	3711648	3711741	+
	23.6	3711729	3711812	C
	24.6	3711797	3712061	C
	24.2	3711813	3711827	+
	18.1	3712044	3712120	C
	5.8	3712116	3712563	+
	13	3712121	3712136	+
	15.7	3712563	3712757	+
	17.6	3712847	3713134	C
	24.2	3713116	3713304	C
	25	3713305	3713331	C
	23.9	3713447	3713548	C
	14.3	3713580	3713700	+
	14.2	3713596	3713715	C
	22	3713880	3714037	C
	16.9	3714157	3714168	C
	10.4	3714169	3714245	+
	16.9	3714246	3714264	C
	28.8	3714298	3714370	C
	33.2	3714400	3715401	C
	24.1	3715417	3715554	+
	31.6	3716266	3716765	+
	29	3716656	3717528	C
	11.8	3717634	3718162	C
	34.1	3718517	3718695	C
	28.6	3719498	3719747	C
	30.8	3719764	3719870	C
	19.4	3720561	3720709	+
	19.1	3720827	3721011	+
	30.6	3721008	3721229	C
	23.7	3721655	3721775	C
	19.9	3721800	3725035	C
	24.1	3725167	3725280	C
	18.6	3725401	3725467	+
	1.8	3725521	3725577	+
	7.5	3725972	3726182	+
	0	3726187	3726230	+
	4.3	3726231	3726537	C
	13.7	3726535	3726793	C
	23.7	3726971	3727146	+
	17	3727143	3727259	C
	16.2	3727261	3727338	+
	0	3727398	3727422	+
	15.5	3727501	3727559	C
	21.2	3727554	3727654	C
	3.2	3727744	3727834	C
	0	3727920	3727945	+
	1.4	3727946	3729283	+
	1.4	3729291	3729429	+
	2.1	3729433	3729572	C
	23.5	3729902	3729969	C
	15	3729911	3729976	+
	16.3	3729982	3730096	C
	8.2	3730272	3730332	+
	11.8	3730306	3730447	C
	3.5	3730402	3730546	+
	2	3730519	3730571	C
	2	3730772	3730924	+
	19.1	3730951	3731079	C
	23.2	3731219	3731304	C
	24.3	3731225	3731331	C
	21.8	3731237	3731394	+
	32.2	3731388	3731409	C
	17.1	3731407	3731488	+
	22.7	3731410	3731506	C
	29.8	3732069	3732164	+
	18.5	3732762	3732783	+
	24.6	3732784	3732840	C
	18.6	3732970	3733048	C
	19.1	3733006	3733071	+
	5	3734594	3734614	+
	3.6	3734829	3734914	C
	3.3	3734915	3734945	+
	3.6	3734946	3735023	C
	17.4	3735386	3735473	C
	10.9	3735603	3735648	C
	13.1	3735638	3735913	C
	9.1	3736024	3736090	C
	6.3	3736079	3736126	+
	1.1	3736124	3737084	+
	4.9	3737086	3737126	+
	27.4	3737311	3737413	+
	4.1	3737681	3738347	+
	12	3738247	3738363	C
	2	3738512	3738841	+
	14.1	3738900	3739022	+
	17.8	3739021	3739099	+
	23	3739372	3739535	+
	11.7	3739392	3739575	C
	7.6	3739504	3739738	+
	11.7	3739704	3739910	C
	6.7	3739923	3740217	+
	16	3740226	3740378	+
	11.5	3740415	3740623	C
	20.5	3740624	3740881	+
	22.9	3741412	3741590	C
	25.4	3741560	3741857	C
	14.6	3741596	3741858	+
	23.1	3742855	3742951	C
	14.9	3742952	3743201	+
	23.9	3743198	3743376	+
	23.1	3743202	3743217	C
	5.2	3745827	3745846	+
	24.6	3746389	3746462	C
	20.6	3746461	3747205	C
	25.9	3747196	3747336	C
	15.1	3747321	3747583	+
	5.3	3748603	3748700	+
	16.7	3748995	3749049	+
	22.2	3749016	3749069	+
	27.1	3750467	3750622	+
	16	3750628	3750847	C
	31.8	3750857	3750960	+
	20	3751237	3751291	+
	20.8	3751292	3751320	C
	13.3	3751321	3751365	+
	20.8	3751366	3751399	C
	27.7	3751951	3752201	+
	13.2	3753670	3753785	+
	9.5	3753700	3754260	C
	7.4	3756947	3756975	+
	23.5	3762431	3762685	C
	25.8	3762633	3762813	+
	14.3	3762700	3762822	C
	31.5	3762889	3763067	+
	14.4	3763081	3763320	C
	16.4	3764114	3764387	C
	0	3764386	3764419	C
	5.6	3765453	3765466	C
	0	3765467	3765522	+
	5.6	3765523	3765543	C
	15.9	3765874	3765908	+
	24.1	3766075	3766097	C
	18.7	3766098	3766192	+
	9.2	3766227	3766414	C
	26.7	3766409	3766515	C
	3.6	3766516	3766757	+
	4.8	3766748	3767339	C
	3.3	3767339	3767692	+
	4.8	3767694	3767809	C
	8.5	3767885	3767943	C
	7.2	3767941	3768092	+
	5.1	3768089	3768132	+
	7.2	3768120	3768292	+
	5.7	3768293	3768545	C
	4.3	3768653	3769360	+
	14.7	3769359	3769433	C
	14.5	3769471	3769816	C
	22.2	3769900	3769953	+
	27.3	3770304	3770358	+
	21.4	3770389	3770454	+
	8.1	3770455	3770510	+
	21.4	3770511	3770638	+
	1.2	3770640	3770893	+
	24.4	3770895	3771111	+
	6.6	3771112	3771159	+
	24.4	3771160	3771199	+
	0	3771200	3771236	+
	26.8	3771237	3771345	+
	5	3771525	3771584	+
	7.7	3771533	3772535	C
	9	3772452	3773202	+
	28.6	3773327	3773432	C
	24.7	3773340	3773454	+
	1.5	3773610	3774134	C
	28.7	3774184	3774292	+
	21.7	3774480	3774510	+
	9.5	3774511	3774629	C
	14.4	3774833	3774872	+
	15.5	3775297	3775327	+
	16.8	3776878	3777018	C
	19.5	3776906	3777030	+
	14.1	3777186	3777317	C
	7.2	3777299	3777372	+
	2.8	3777404	3780934	+
	13.7	3780872	3780945	C
	18.1	3780958	3781030	+
	9	3781142	3781262	C
	12.9	3781281	3781864	+
	25.6	3781692	3781888	C
	4.8	3781921	3782610	C
	1.3	3782639	3783586	+
	9	3783561	3784938	C
	17.8	3784914	3785194	C
	0.7	3785186	3787425	C
	23.8	3787373	3787925	+
	2.5	3787969	3788212	C
	7.8	3788233	3788474	C
	8.6	3788361	3788884	+
	2.3	3788893	3789065	+
	17.1	3789067	3789868	+
	23.9	3789772	3789863	C
	4.9	3789864	3795523	+
	1.6	3795530	3796293	+
	6.1	3796290	3796338	C
	1.7	3796339	3797851	+
	2.1	3797852	3797945	C
	3.5	3797991	3798133	C
	25.5	3798071	3798176	+
	1.7	3798153	3798872	+
	13	3798805	3798993	C
	5.4	3798860	3800847	C
	2.7	3800847	3805602	+
	4.1	3805609	3805976	C
	2.4	3805980	3806146	C
	4.1	3806156	3806400	C
	24	3806467	3806616	+
	14.9	3806617	3807068	+
	10.6	3807067	3807113	+
	2	3807193	3807736	C
	22	3807911	3808052	+
	2.1	3808084	3808688	C
	13.9	3808692	3808775	+
	7.5	3808756	3809079	+
	7	3809060	3809378	+
	7.8	3809359	3809685	+
	7.2	3809666	3809984	+
	6.6	3809965	3810286	+
	5.9	3810267	3810718	+
	21.4	3810719	3811539	+
	21.3	3811993	3812569	+
	22.6	3812584	3813068	+
	18.5	3813124	3813269	+
	13.8	3813252	3813474	C
	12.4	3813534	3813637	+
	8.6	3813688	3813737	C
	21.3	3813755	3813852	C
	17.3	3813863	3813976	C
	21.3	3813994	3814049	C
	28.4	3814050	3814343	+
	21.3	3814344	3814633	C
	14.8	3814650	3814710	C
	18.3	3814662	3814948	+
	13.9	3814963	3815143	C
	18.2	3815150	3815193	+
	20.1	3815210	3815945	C
	19.3	3815923	3816088	C
	17.9	3816094	3816684	C
	21.4	3816685	3816833	C
	3.3	3816841	3817181	C
	0	3817172	3817229	C
	4.1	3817223	3817367	C
	7.5	3817358	3817716	C
	3.9	3817735	3818096	C
	1.9	3818087	3818140	C
	4.8	3818134	3818278	C
	7.6	3818269	3818633	C
	20.6	3818657	3819505	+
	4.3	3819500	3821140	+
	23.4	3821146	3821560	+
	9	3821531	3821963	C
	10.5	3821903	3822008	+
	3.5	3822012	3822799	C
	1.4	3822783	3823216	+
	6	3823254	3823424	C
	2.5	3823424	3823527	C
	5.1	3823515	3823733	+
	3.3	3823731	3823760	C
	6.3	3823735	3824243	+
	0	3824244	3824280	+
	9.9	3824281	3824962	C
	9.2	3824963	3825061	+
	3.3	3825062	3825092	+
	2.1	3825093	3825590	+
	0.2	3825592	3826007	+
	9.3	3825978	3826020	+
	14.5	3826187	3826451	+
	26.4	3827021	3827114	C
	19.6	3827137	3827212	+
	0	3827615	3827642	+
	7.7	3828531	3828685	+
	31	3828610	3828694	C
	11.3	3828684	3828745	+
	4.6	3828720	3829279	+
	11.5	3829259	3829473	+
	6.2	3829474	3829507	+
	11.5	3829508	3832034	+
	31.7	3831985	3832038	C
	30.6	3832039	3832773	+
	30	3832774	3833955	C
	23.6	3833875	3834573	+
	15.2	3834670	3834948	+
	23.1	3834952	3835287	C
	9.7	3835301	3835934	+
	16.3	3835936	3835984	+
	13.2	3835985	3836240	+
	18.8	3836245	3836459	+
	15.9	3836463	3836917	C
	24.8	3836845	3836904	+
	22.4	3836905	3837054	C
	15.5	3837069	3837355	+
	26.1	3837460	3837598	+
	9.2	3837604	3837974	C
	13.6	3837987	3838070	C
	16.7	3838002	3838244	+
	30.2	3838301	3838854	C
	22.3	3838856	3839111	+
	17.6	3839122	3839872	C
	22.3	3839874	3840046	C
	26.7	3840064	3840571	C
	29.2	3840522	3840629	+
	22.1	3840662	3840853	C
	25	3840856	3843617	C
	20	3843604	3843802	C
	21.8	3843800	3844313	+
	28	3846564	3846736	C
	23.1	3846705	3847243	C
	20.9	3848293	3848613	+
	27.6	3849280	3849314	+
	32.1	3849315	3849547	C
	10.7	3850467	3850926	+
	22.9	3850935	3851147	C
	15.4	3851141	3851859	C
	27.2	3852014	3852043	+
	27.1	3852044	3852178	C
	18.9	3852060	3852721	C
	27.2	3852179	3852200	+
	16.5	3852196	3853230	+
	6.5	3853311	3853402	C
	4.3	3853403	3853872	+
	11.2	3853890	3854163	+
	2.7	3854161	3854234	C
	5.5	3854234	3854838	C
	17.9	3854767	3854853	+
	7	3854840	3855049	+
	11.1	3856502	3856614	+
	9.4	3856598	3857368	+
	13.6	3857366	3857953	+
	11.1	3857946	3857981	C
	2.5	3857952	3858442	C
	5.6	3858443	3858479	+
	2.5	3858480	3858887	C
	12.9	3858576	3859064	+
	4	3859048	3860553	+
	7.1	3860547	3860769	C
	0	3860770	3860812	+
	6.1	3860813	3861321	C
	3.3	3861296	3861325	+
	4.7	3861323	3861517	C
	2.6	3861505	3861616	+
	6	3861616	3861786	+
	22.2	3861747	3861800	C
	2.1	3861824	3862259	C
	3.8	3862243	3863028	+
	14.5	3863032	3863098	C
	0	3863109	3863151	+
	6	3863152	3863607	+
	22.2	3863578	3864034	C
	3.9	3864040	3865673	C
	15.4	3865685	3866393	+
	16.9	3866381	3866473	+
	19.1	3866476	3866743	+
	11.9	3866744	3866855	C
	17.1	3867229	3867669	C
	26.2	3868700	3869354	+
	24	3869527	3869819	+
	33.8	3870668	3870886	+
	19.8	3870969	3871239	+
	26.9	3871268	3871334	C
	16.3	3871281	3871533	+
	17.1	3872919	3873099	C
	29.1	3873858	3874424	C
	19.6	3876367	3876658	C
	22.4	3877229	3877381	C
	8	3878844	3879083	C
	21.2	3879272	3879286	C
	3.2	3879287	3879318	+
	21.6	3879319	3879492	C
	16.8	3879436	3879833	+
	10.7	3880070	3880884	C
	29	3881924	3882257	C
	31.9	3882242	3882423	C
	8.7	3883700	3883884	+
	28.9	3883892	3883976	+
	18.4	3886239	3886400	C
	11.1	3887168	3887203	C
	16.5	3887172	3887242	C
	4.9	3887242	3887282	C
	9.9	3887287	3887358	C
	15.4	3887308	3887705	+
	9.6	3887678	3887825	C
	6.7	3887827	3887932	+
	8.3	3887906	3888278	C
	15.1	3888149	3888708	+
	7.9	3888680	3888717	+
	25.3	3888709	3889053	C
	10.3	3889047	3890201	C
	23.9	3889472	3890530	+
	10.4	3891972	3892065	+
	10	3892068	3892838	+
	14.5	3892836	3894129	+
	18	3894119	3894211	+
	15	3894191	3894475	+
	12.8	3894476	3894587	C
	19	3894961	3895407	C
	7.7	3895691	3896015	C
	15.4	3895952	3896043	+
	13.7	3895990	3896143	C
	4.3	3896072	3896533	C
	12.3	3896977	3899232	C
	14.5	3899177	3899260	+
	10.9	3899207	3899270	C
	24.2	3900033	3900628	+
	26.8	3900617	3900698	+
	22.1	3900862	3901167	+
	29.1	3902131	3902336	+
	15.9	3902448	3902691	+
	7.8	3904358	3905778	+
	4.4	3905768	3906309	C
	6.4	3906199	3907418	+
	15.1	3907389	3907458	+
	4.9	3907423	3908533	C
	7.5	3908486	3908565	+
	12.9	3908571	3909266	+
	33.7	3909270	3910044	+
	30.4	3910272	3911442	+
	17.5	3911456	3911512	+
	26.5	3911636	3911799	+
	18.2	3911881	3911957	+
	21.6	3911951	3914009	+
	17.3	3914006	3914461	+
	24.5	3914465	3914606	C
	24.7	3914616	3914712	C
	8.9	3914627	3914872	+
	24.6	3914966	3915096	C
	23.8	3915131	3915693	C
	17.8	3915752	3916755	C
	9	3916698	3916999	+
	29.8	3916916	3917010	C
	29.5	3917012	3917135	C
	25	3917319	3917487	+
	7.1	3917404	3917745	C
	7	3917745	3918157	+
	9.9	3918153	3918234	+
	0	3918244	3918268	+
	2.6	3918269	3918486	+
	7.9	3918488	3918744	+
	20.2	3918729	3918807	C
	19.9	3918754	3919014	+
	13.4	3919002	3919143	+
	7.9	3919141	3919178	+
	9.2	3919183	3919355	+
	25.8	3919359	3919804	C
	5.6	3919876	3919929	+
	7	3919935	3920050	+
	3.9	3920023	3920785	+
	6.2	3920782	3921684	C
	9.1	3921685	3921863	+
	9.5	3921864	3921877	+
	11.5	3921878	3921929	+
	3.6	3921925	3922131	C
	6	3922132	3922241	+
	6.5	3922242	3922341	+
	6	3922342	3923082	+
	7	3923089	3923200	C
	4.5	3923199	3923242	+
	13.6	3923216	3923259	C
	3.7	3923250	3923303	+
	1.7	3923309	3923426	+
	3.7	3923327	3923439	C
	4.3	3923396	3924179	+
	13.9	3924147	3924393	+
	17.4	3924367	3925345	+
	6	3924628	3926509	C
	8	3926494	3926992	C
	0	3926993	3927033	C
	5.7	3927006	3927062	+
	27.5	3927063	3927568	C
	5.7	3927569	3928873	+
	26.9	3928414	3928879	C
	10.8	3928878	3928953	+
	8.1	3928965	3929075	C
	9.7	3929051	3929534	+
	8.3	3929533	3929575	+
	12.2	3929560	3930268	C
	4.4	3930075	3930302	+
	11.7	3930349	3930841	C
	1	3930848	3931069	+
	19.3	3931071	3931153	+
	20.5	3931187	3931278	C
	0	3931279	3931307	+
	20.5	3931308	3931365	C
	3.9	3931482	3931534	+
	26.1	3931540	3931813	C
	6.6	3931825	3931889	+
	15.7	3931934	3932236	C
	7.3	3932243	3932365	+
	3.1	3932401	3932464	+
	17	3932515	3932534	+
	19.1	3932535	3932738	C
	17	3932739	3932761	+
	0.8	3932776	3933547	+
	7.4	3933551	3933661	+
	12.3	3933734	3934110	+
	1.1	3934461	3935201	+
	27.3	3935191	3935314	C
	2.7	3935224	3935869	+
	13.9	3935766	3935897	C
	26.9	3935899	3936092	C
	24	3936233	3936337	C
	0.4	3936556	3937023	C
	8.6	3937025	3937262	+
	0.5	3937280	3939701	+
	11.8	3939711	3940078	+
	19.1	3940888	3940982	C
	19.4	3940996	3941100	C
	4.4	3941105	3941194	C
	6.6	3941186	3942835	+
	4.5	3942819	3944106	C
	3.6	3944106	3946720	C
	0	3946721	3946757	+
	3.6	3946758	3947810	C
	5.5	3947823	3948005	+
	23.7	3948019	3948258	C
	3.3	3948245	3948305	C
	17.2	3948357	3948474	C
	9.8	3948474	3948524	+
	13.8	3948521	3948856	C
	13.7	3948800	3949472	+
	2.8	3949473	3949513	+
	13.5	3949514	3949690	+
	14.7	3949708	3951264	C
	14.5	3951262	3951330	C
	3.6	3951331	3951578	+
	14.5	3951574	3951817	+
	7.7	3951811	3952174	C
	11.4	3952015	3952200	+
	15.7	3952174	3952968	+
	5.8	3952954	3953042	+
	9	3953119	3953262	+
	6.1	3953174	3953386	C
	8.3	3953325	3953665	+
	22.5	3953662	3953773	+
	13.8	3953764	3953822	C
[truncated: 15,966 more rows]
