# Supplementary material for: Vanadium-Dependent Haloperoxidase Gene Evolution in Brown Algae: Evidence for Horizontal Gene Transfer
Source: Int J Mol Sci. 2025 Jan 16;26(2):716. doi: 10.3390/ijms26020716 (PMC11765636; doi:10.3390/ijms26020716)
Supplement: Supplementary file 1 [file ijms-26-00716-s001.zip › Supplemental Table S6. The repetitive elements identified adjacent to the V-HPO cluster on LG4.xlsx]

## Sheet: Repetitive Elements
Supplemental Table S6. The repetitive elements identified adjacent to the V-HPO cluster on LG4
	Divergence	Repetitive element Begin	Repetitive element End	Strand			V-HPO accession	Start	End
	0.6	1	1244	+			Seaweedptg000393lG000060.1	181304	193267	LG04
	1.8	1260	5525	+			Seaweedptg000393lG000070.1	200872	224040	LG04
	0.3	5526	5855	+			Seaweedptg000208lG000070.1	3131325	3151043	LG04
	7	5879	6123	+			Seaweedptg000208lG000090.1	3263271	3276174	LG04
	2.2	6058	6144	C			Seaweedptg000208lG000100.1	3281755	3302269	LG04
	4.8	6173	6575	C			Seaweedptg000208lG000110.1	3304895	3331445	LG04
	1.5	6574	6835	C			Seaweedptg000208lG000130.1	3363954	3382426	LG04
	1.9	6848	8251	C			Seaweedptg000208lG000140.1	3402375	3420373	LG04
	2.9	8236	8270	C			Seaweedptg000208lG000150.1	3442001	3465318	LG04
	6.1	8259	8777	+			Seaweedptg000208lG000160.1	3471767	3479971	LG04
	9.5	8279	8863	C			Seaweedptg000208lG000170.1	3486221	3493548	LG04
	0	8877	9011	C			Seaweedptg000208lG000180.1	3514025	3521206	LG04
	5.9	9034	9087	C			Seaweedptg000208lG000200.1	3620342	3638681	LG04
	2.6	9045	9289	+
	15.6	9190	9307	C
	5.5	9575	9668	C
	1.6	9659	9904	C
	3.9	10008	10311	+
	2.9	10364	10975	+
	4.3	10969	11111	C
	1.1	11112	11649	+
	4.3	11650	11940	C
	1.1	11941	12461	+
	1.5	12359	13050	+
	1.2	12601	13110	+
	2.7	12713	13862	+
	4.3	13111	13612	C
	0	14015	14070	+
	1.2	14723	15234	+
	7.5	15465	15605	+
	1.3	15524	15673	C
	5.4	15606	16100	+
	13.7	16183	16290	+
	4.2	16267	16481	+
	0.3	18885	19257	C
	0	19282	19392	+
	0.3	19427	19732	C
	0.9	20631	20858	+
	8.5	21215	21371	+
	1.8	22363	22936	+
	4.2	22751	23190	C
	2.5	23221	23426	C
	0.9	23351	23453	+
	2.5	23575	24360	+
	1.3	24418	24561	C
	12.6	24563	24689	+
	6.4	24807	24982	C
	3.3	25054	25138	+
	0	25105	25142	+
	0.7	25661	25796	C
	5	25976	26816	C
	0.2	26823	27058	C
	0.6	27168	27334	C
	2	27337	27438	+
	2.4	27635	27716	+
	0	29217	29237	+
	3.4	29384	29826	C
	4.8	30078	30139	+
	7.7	31142	31375	+
	6.8	37129	37379	+
	0.9	41164	41389	C
	0	44477	44506	+
	1.4	45204	45273	+
	1.4	45317	45742	+
	0.9	46047	46152	C
	3.3	46164	46256	+
	0.2	46408	47235	+
	0	48783	48875	+
	0.9	48876	48891	C
	1.9	49152	49449	C
	0	49472	49623	C
	4.9	49624	49708	+
	2.6	49642	49721	C
	0	49708	49761	C
	0	49991	50234	+
	5.9	50330	50703	C
	19.7	50942	51093	+
	0	50999	51107	C
	5	51206	51581	+
	7.5	51675	51909	C
	0	52057	52141	C
	1.7	52338	52358	+
	0.6	52359	52524	C
	1.7	52525	52546	+
	11.1	52559	52638	C
	5.9	52573	52750	+
	4.7	52801	53287	C
	0.1	53287	54370	C
	0.5	54354	55508	C
	4.8	55610	55805	+
	12.4	55817	55925	+
	10.3	55832	55949	C
	13.2	55960	56060	+
	2.1	56064	56604	+
	1.9	56227	56712	C
	1.8	56713	57366	C
	5.7	57083	57403	+
	0	57384	57516	+
	0	57400	57552	+
	5.5	57440	57687	C
	0	57689	57873	+
	0	57875	57909	+
	12.7	57909	58414	C
	0	58404	58443	+
	0.6	58445	58916	C
	3.5	58872	58931	+
	0	58954	59007	+
	2.5	58960	59397	C
	2.2	59355	59396	C
	0	59397	59622	C
	2.8	59731	59943	C
	1.5	59944	60058	+
	0	60059	60190	+
	1.5	60191	60903	+
	0	60901	60936	+
	0	60937	61131	+
	3.6	61131	61472	+
	1.6	61464	62878	+
	0	62879	62922	+
	1.6	62923	63316	+
	5.4	63199	63520	+
	2.1	63537	63633	+
	2.2	63805	63966	+
	2.2	63999	64044	+
	1.1	64052	64331	C
	11.4	64382	64496	C
	4.6	64541	65312	C
	0.9	65289	65392	+
	0	65391	65706	C
	0.2	65761	67096	+
	5.5	67102	67329	+
	4.4	67318	67454	+
	0	67455	67510	C
	0	67513	67538	+
	9.8	67544	67725	+
	4.5	67726	67794	C
	9.4	67807	67898	C
	1.3	67835	67971	+
	0.3	68187	68515	C
	4.7	68734	68955	+
	10.7	69154	69365	C
	6.1	69372	69476	+
	0.8	69736	70357	C
	0.4	70359	70604	C
	3.3	70605	70697	C
	11.9	70866	71609	C
	0	71689	71836	+
	2.1	71796	71844	C
	5.8	71830	72035	+
	0	71941	72154	C
	0	72156	72395	+
	1	72427	72842	+
	0.2	72842	72900	C
	0.1	72909	73068	C
	9.3	73082	73269	C
	13.2	73085	73316	+
	1.1	73319	73412	C
	1.4	73420	73522	+
	2.5	73662	73786	C
	7.6	73792	74303	C
	17.8	74304	74684	+
	7.6	74685	74720	C
	2.7	74762	75058	+
	0	75059	75084	+
	2.7	75085	75230	+
	0	75232	75285	C
	0.5	75240	75978	C
	4.2	75983	76096	+
	2	76699	76939	+
	1.2	77101	78044	+
	4.9	78045	78108	+
	1.2	78109	79211	+
	3.1	79267	80567	C
	0.1	80556	82585	C
	0	82574	82865	C
	0	82880	83069	C
	0	83066	83166	+
	5.9	83169	83222	+
	1.6	83203	83266	+
	2.9	83325	83393	+
	0	83397	83431	+
	4	83675	83961	+
	1.1	84146	84233	C
	11.3	84224	84320	+
	0	84298	84340	C
	1.4	84380	84880	+
	5.3	84933	85083	+
	8.1	85113	85255	+
	0.9	85259	85596	C
	4.5	85627	85962	+
	14	86151	86369	+
	12	86355	86596	+
	10.6	86568	87020	C
	8.3	86687	87020	C
	10.5	87021	87090	+
	1.6	87131	87248	+
	0.8	87415	87543	+
	8.7	87586	87825	C
	1.9	87631	87881	+
	1.4	87864	88001	+
	11.1	87881	88116	C
	4.3	88296	88390	C
	16.2	88308	88507	+
	29.2	88369	88535	C
	4.8	88582	88668	C
	0	89347	89370	+
	0	89813	89926	C
	7.4	90018	90075	C
	14.2	90121	90258	C
	1.9	90504	90557	+
	0	90512	90682	C
	0	90681	90716	+
	0	90728	90766	C
	0	90763	90875	C
	1.5	91166	91288	C
	0	91580	91622	+
	4.2	91637	91789	C
	1.6	91790	91913	+
	1.4	91949	92094	C
	0.1	92065	92226	C
	0.8	92110	92229	+
	3.1	92225	92489	C
	0	92499	92562	C
	0	92569	92621	+
	9.7	92622	92710	+
	0	92916	92972	C
	9.2	92984	93124	+
	0	93312	93399	+
	3.6	93400	93411	C
	14.5	93455	93608	C
	25.3	93809	94031	C
	5.4	94297	94407	C
	11.8	95037	95451	+
	10.8	95105	95456	C
	17.9	95938	96300	+
	11.1	96440	96546	C
	1.8	97303	97357	+
	1.9	97510	97616	C
	2.2	97609	97654	+
	10.5	97684	97934	+
	12.7	98192	98351	C
	0.9	98204	98445	+
	0	98434	98518	C
	0	98449	98519	+
	0	98687	98713	+
	0	98745	98780	+
	4.2	98935	99118	+
	16.2	99185	99263	+
	0	99406	99455	+
	17.1	99666	99799	+
	0	99940	100015	C
	7	100070	100145	+
	4.5	100146	100422	+
	0	100423	100500	+
	0	100502	100512	C
	3	100530	100628	+
	4.3	100629	100666	+
	0	100916	100933	+
	0	101010	101052	+
	0	101015	101073	+
	1.2	101386	101487	C
	7.6	102181	102278	+
	0.5	103477	103660	C
	11.1	103671	103912	C
	7	104192	104474	+
	7.4	104471	104701	+
	16.4	104698	104761	C
	1.4	105547	105692	+
	2.3	105727	105770	+
	0	106290	106395	+
	18.5	106585	106824	C
	4.3	106860	106907	C
	3	106940	106957	C
	0.5	106958	107097	+
	0	107098	107212	+
	0.5	107213	107271	+
	7	107272	107294	C
	2.4	107505	107620	+
	0	107621	107670	+
	2.4	107671	107680	+
	1.1	108122	108213	+
	0	108634	108898	+
	0.3	108758	108899	C
	0	108900	108925	+
	0.3	108926	109062	C
	1.3	109074	109135	+
	3.3	109136	109225	+
	1.3	109226	109241	+
	0	109228	109377	+
	0	109378	109414	+
	0	109415	109807	+
	0	109787	109884	C
	3.9	109938	110252	+
	4.3	110265	110892	C
	6	110893	111290	+
	0	111292	111333	+
	1.1	111334	111624	C
	0	111625	111661	+
	1.1	111662	112167	C
	2.9	112142	113297	+
	1.9	113245	113443	C
	3.7	113469	113858	C
	8.6	113859	113914	+
	0	113909	114013	+
	1.4	114006	114079	C
	0	114016	114080	+
	0.9	114069	114396	C
	13.2	114402	114487	+
	2.2	114462	114744	C
	5.2	114537	114944	+
	0	114946	115717	C
	0.8	115782	116487	+
	1.6	116487	116610	+
	0	116511	116858	C
	1.1	116868	117249	+
	0	117145	117271	+
	0	117250	117752	C
	3.7	117768	117904	+
	6.4	117909	117988	C
	14.9	118551	118657	+
	7.7	118941	118982	+
	1.2	119655	119816	+
	1.7	119949	120062	+
	8.5	120712	120884	+
	8.7	120885	120925	C
	2	120968	121018	+
	1.5	121137	121202	+
	3.7	121204	121287	+
	0	121526	121559	+
	3.2	121947	121977	+
	0.9	122126	122427	+
	0	122432	122609	+
	6.5	122879	123065	C
	11.6	123384	123540	+
	10.5	123420	123586	C
	7.2	123666	123761	+
	0	123762	123786	+
	0.3	123793	124513	C
	11.2	124515	124631	+
	0	124700	124728	+
	0.9	124897	125002	+
	1.2	125497	125516	+
	1.9	125517	125570	C
	0	125888	125958	+
	0	126126	126161	+
	1.5	126252	126424	+
	3.4	126591	126601	+
	2	126602	126763	C
	1.6	126889	126937	C
	0	126938	127116	+
	1.6	127117	127174	C
	0	127585	127664	+
	0	127729	127776	+
	1.8	127851	127907	+
	2.4	128476	128574	C
	6.7	129313	129527	C
	10.1	129791	129947	C
	3.9	129951	130050	+
	4.2	129975	130097	C
	31.2	130198	130298	C
	0	130735	130756	+
	8.5	130917	131002	C
	1.4	131070	131141	+
	2.1	131708	131936	C
	4.3	132013	132076	+
	2.7	132113	132184	+
	3.3	132192	132669	+
	11.3	132989	133149	C
	7.8	133181	133262	+
	2.1	133330	133509	+
	0	133512	133587	C
	16	133604	133879	+
	13	133642	134290	C
	4.4	134401	134605	C
	3.7	134581	134918	+
	5	134854	134936	C
	8.6	134927	135077	C
	0	135181	135230	+
	9.2	135382	135474	C
	2.2	135470	135777	C
	9.6	135816	135868	+
	0	135874	135917	C
	16.3	136000	136099	+
	0.3	136149	136916	C
	0	136993	137042	+
	31.9	137247	137383	+
	2	137384	137434	C
	18.4	137708	137939	+
	21.4	137993	138257	+
	1.2	138352	138589	C
	4.8	138645	138710	+
	0	138717	138743	+
	4.8	138822	138886	C
	2.1	139302	139369	C
	2.2	139457	139540	+
	0.6	139467	139551	C
	1.5	139604	139670	+
	7.9	139917	140082	+
	0	140085	140136	+
	2.4	140150	140371	+
	5.7	140393	140774	+
	0	140948	140996	C
	3.5	140974	141103	C
	8.6	141104	141179	+
	3.5	141180	141195	C
	8.9	141309	141472	+
	3.1	141494	141687	+
	0	141700	141770	C
	0	141963	141979	+
	0	141999	142032	+
	7.3	142200	142311	C
	2	142506	142609	C
	2.7	142552	142622	+
	7.6	142644	142737	+
	1	142667	142760	C
	11.9	142800	142939	C
	0	142940	142977	+
	14.2	142978	143226	C
	5.7	143002	143233	+
	0	143953	144004	+
	4	144053	144151	+
	1	144131	144252	C
	12.4	144152	144164	C
	0	144155	144265	+
	0	144242	144392	+
	13.5	144395	144588	C
	2.9	144687	144746	C
	0	144747	144796	+
	2.9	144797	144931	C
	8.1	144932	144961	+
	3.7	145137	145220	C
	3.9	145152	145232	+
	3.3	145244	145434	C
	10.2	145556	146017	+
	0	146343	146520	+
	1.9	146523	146898	C
	4.9	146685	147097	C
	9.8	147297	147352	+
	7.8	147473	147527	+
	7.8	147638	147692	+
	7.8	147804	147858	+
	2.4	147968	148108	C
	2.8	148088	148187	C
	2.4	148116	148277	+
	5	148180	148343	C
	1.3	148336	148439	C
	2.3	148506	148548	+
	8.1	148857	148936	+
	9.4	148892	149039	C
	1.9	149675	149781	C
	0	149696	149912	C
	1.2	149930	150014	+
	2.7	150340	150377	+
	1.9	150529	150581	+
	8.4	150710	150848	C
	8.3	151341	151912	C
	18.9	151686	151961	+
	7.5	151943	151960	C
	0	151961	152077	+
	7.5	152078	152120	C
	0	152243	152308	+
	3.3	152357	152539	C
	6.9	153261	153322	C
	0.6	153641	153823	+
	0	154244	154316	+
	12.6	154319	154548	C
	1.1	154673	154765	+
	8.5	154756	154894	C
	5.1	154773	154997	+
	16	154998	155162	+
	0	155326	155363	+
	1.3	155365	156125	+
	4.8	156112	156197	C
	5.3	156126	156314	+
	1.4	156281	156488	C
	3	156307	156647	C
	0	156779	156817	+
	2	156955	157049	+
	0.9	156975	157060	C
	0	157410	157505	+
	14	157525	157763	+
	0	157789	158023	+
	5.6	158186	158261	+
	1.1	158405	158493	+
	0	158881	158965	+
	2	159044	159159	C
	3.8	159259	159340	C
	4.8	159628	159714	+
	9.6	159817	159906	+
	4.8	160009	160095	+
	12.3	160200	160290	+
	2.4	160393	160477	C
	9.6	160581	160671	+
	7.2	160774	160862	+
	12.1	160965	161057	+
	0	161772	161830	C
	1.3	161831	161866	+
	0	162708	162851	+
	0	162850	162980	+
	21.2	162991	163109	+
	14.3	163112	163181	+
	2.5	163202	163318	+
	18.6	163213	163375	C
	0	163376	163448	+
	18.6	163449	163495	C
	16.1	163535	163862	+
	3.5	163865	163923	C
	14	163923	163979	+
	0	163982	164068	C
	1.8	164151	164208	+
	0	164220	164262	+
	0	164612	164640	+
	1.2	164641	164891	+
	1.9	164892	165440	C
	0.3	165480	165882	C
	2.1	165883	165930	+
	0.3	165931	166403	C
	13.4	166408	166551	C
	11.5	166415	166573	+
	0	166588	166622	+
	0	166679	166713	+
	3.3	166801	167163	+
	12.1	166996	167186	C
	0	167199	167338	+
	9.5	167366	167487	C
	12.5	167380	167709	+
	0	167696	167729	+
	2.4	167737	167798	+
	5.9	168273	168503	+
	0	168504	168565	+
	1.6	168571	168750	+
	4.5	168741	168938	+
	3.3	168928	170381	+
	1.7	170381	170617	+
	1.9	170617	171009	+
	5.7	170968	171055	C
	6.2	171056	171208	+
	5.7	171209	171330	C
	7.9	171224	171460	+
	0	171461	171642	+
	5.8	171831	172876	C
	0	172877	172930	+
	5.8	172931	173191	C
	0.7	173201	173500	C
	7.5	173496	174442	C
	5.2	174442	174581	+
	12.6	174503	174811	C
	11	174681	174883	+
	23.5	174906	175005	C
	3.3	175089	175539	+
	19.8	175702	175852	C
	1.4	175915	176719	C
	11.5	176926	177074	C
	1.6	177085	177105	+
	1.1	177106	177283	C
	9.8	177281	178136	C
	10.2	178192	178385	+
	14.5	178389	178459	+
	9.5	178460	178480	C
	1.1	178590	178950	C
	2.7	178808	179173	+
	0	179506	179578	+
	10.6	179577	179732	+
	3.2	179579	179759	C
	0	179884	179912	+
	3.6	180226	180281	+
	0	180365	180387	+
	0	180469	180489	+
	0	181166	181222	+
	3.5	181696	181779	C
	2.4	182382	182419	+
	3.7	182436	182546	+
	5.3	183095	183173	C
	0	183193	183244	+
	0.9	183239	183567	C
	0	183562	183680	C
	0.5	183683	183878	+
	0	183876	184138	C
	1.8	184053	184153	+
	5.6	184137	184599	C
	8.8	184705	185211	+
	6.4	185245	185375	C
	11.2	186019	186169	C
	17.7	186320	186657	+
	12.8	186475	186680	+
	16.4	186658	186687	C
	4.6	187007	187096	C
	7.5	187528	187627	+
	6.8	187628	187663	C
	13.4	187864	187956	C
	1.6	188066	188129	+
	9.1	188291	188535	C
	6	189025	189217	+
	12.5	189587	189762	C
	0.6	190009	190067	C
	0	190068	190143	+
	0.5	190144	190251	C
	14.8	190264	190356	+
	4.7	191217	191283	C
	11.1	191867	191946	+
	3.2	191993	192057	C
	4.1	192058	192071	+
	0	192081	192184	+
	8.2	192225	192353	C
	7.3	193400	193604	+
	5.6	195170	195283	+
	13	195284	195305	C
	1.1	195566	195831	C
	6.7	196155	196367	C
	7.9	196212	196503	+
	7.2	196338	196557	C
	10.8	197328	197569	+
	2.8	197585	197696	+
	0	198058	198079	+
	0	199900	199934	+
	0	199946	199974	+
	0	200241	200278	+
	0	200443	200699	+
	1.4	201167	201238	+
	1.8	201335	201428	+
	4.5	201427	201588	C
	11.1	202282	202307	C
	9.7	202308	202586	+
	11.1	202587	202607	C
	8.5	203258	203520	C
	6.9	203470	203537	+
	6.9	203538	203692	C
	6.9	203693	203713	+
	2.7	203869	204082	+
	7.1	204181	204314	+
	12.1	204315	204337	C
	2.8	204743	204814	+
	3.6	204930	205632	+
	0	205634	205658	+
	0	205674	205719	C
	11.1	205716	205896	C
	2.2	205740	206345	+
	2.1	206371	206493	+
	0	206481	206661	C
	2.5	206659	206866	+
	9.6	206919	207159	C
	3.6	207164	207365	+
	3.8	208052	208130	C
	0	208370	208438	C
	5.9	208441	208609	C
	0.6	208610	208781	C
	5.9	208782	208798	C
	0	208783	208924	+
	6.8	208798	209092	+
	0	209095	209150	+
	0	209152	209250	+
	6.3	209322	209542	C
	0.9	210113	210328	+
	36.2	210277	210434	C
	27	210325	210437	+
	27.1	210438	210751	C
	16.3	210752	210870	+
	0	210871	210974	C
	16.3	210975	210998	+
	0	211018	211066	+
	0.3	211103	211418	+
	8.8	211655	211951	+
	0	211958	211997	+
	2.6	212278	212397	+
	12	212474	212529	C
	0	212525	212622	+
	5.1	212742	212820	C
	7.6	212809	212859	+
	6.4	212860	213016	C
	0	213457	213482	+
	34.5	213495	213654	+
	0	214042	214082	C
	3.1	214083	214099	+
	8.3	214084	214268	C
	0	214361	214395	+
	9.3	214677	214925	C
	21	215172	215428	+
	0	215979	216070	+
	0.9	216965	217106	C
	14.1	217218	217712	+
	21.4	217685	218045	C
	15.2	218154	218425	+
	0	218758	218776	+
	2.1	218932	218979	+
	9.1	219280	219327	+
	0	219539	219607	C
	24.2	219735	219972	+
	3.1	219986	220714	C
	5.8	221023	221199	+
	2.8	221200	221453	C
	6.4	221468	221517	+
	1.8	221478	221533	C
	0	221767	221795	+
	0	221935	221955	+
	3.3	221972	222028	+
	9.1	222072	222191	+
	0	222217	222247	+
	11.8	223029	223104	+
	0	223049	223114	C
	0	223115	223156	+
	10.6	223157	223333	C
	1.7	223528	223700	C
	2.1	223688	223781	+
	0.2	223701	223869	C
	13.5	223913	224111	C
	5	224290	224300	+
	0	224301	224381	C
	5	224382	224393	+
	4.5	224529	224885	+
	0	224861	224915	+
	0	224884	224965	C
	0	224966	224998	+
	0	225123	225204	+
	1.2	225426	225506	+
	3.1	225540	225603	C
	13.9	225549	225710	+
	7.7	225946	226160	+
	2.6	226213	226325	+
	8.8	226683	226877	+
	1.1	226981	227155	+
	0	227203	227258	+
	0	227259	227286	+
	11.1	227290	227459	+
	2	227741	227753	+
	0	227754	227827	C
	2	227828	228532	+
	1.6	228590	228652	C
	0.7	228737	228869	C
	2	228759	229013	+
	0.2	229000	229080	+
	0	229193	229257	+
	3.2	229302	230076	C
	1.7	229869	230107	C
	5.2	230324	230384	+
	2.4	230464	230677	+
	0	230689	230721	+
	1.2	230757	231124	C
	0	231128	231159	+
	0.1	231160	232034	+
	0.1	231993	233007	C
	2	233008	233057	+
	0.1	233058	233401	C
	14.4	233433	233874	+
	0.6	233867	234023	+
	1.7	234023	234080	+
	4.5	234168	234297	+
	11.4	234297	234428	C
	0	234470	234510	+
	14.1	234524	234620	C
	3.2	234798	235008	+
	3.4	235169	235432	+
	5.9	235577	235661	+
	0	235638	235688	+
	8.6	235662	235695	C
	4.8	235732	235807	C
	4.2	235876	236199	+
	0	236158	236211	C
	0	236213	236247	C
	1.6	236276	236337	+
	6.5	236388	236452	+
	1.9	236884	236937	+
	3	236947	237167	+
	3	237086	237219	C
	0	237264	237292	C
	3.6	237270	237464	+
	5.3	237372	237507	C
	0	237516	237569	C
	3.9	237611	237819	C
	0	238327	238352	+
	5.1	238427	238488	C
	8.8	238488	238522	+
	0	238523	238599	+
	8.8	238600	238743	+
	0	238779	238805	+
	4.2	238854	238878	+
	0	239031	239055	+
	3.9	239058	239084	+
	2.9	239085	239091	+
	7.9	239116	239128	+
	0.7	239129	239279	C
	7.9	239280	239292	+
	7.3	239293	239369	+
	3.4	240004	240240	+
	3.9	240032	240044	+
	0	240045	240362	+
	1.8	240214	240424	+
	4.7	240222	240508	C
	3.9	240363	240378	+
	0	240581	240614	+
	5.5	241521	241632	+
	0	241751	241842	+
	0	241871	241891	+
	1.4	241911	241980	+
	0	242116	242146	+
	10.5	242436	242549	+
	14.5	242460	242554	C
	0	242551	242852	C
	4	242867	242964	+
	3.8	243042	244116	+
	16.1	244109	244269	C
	0	244264	244353	C
	0.7	244344	245169	+
	0	245462	245543	+
	0	245670	245680	+
	0	245681	245706	+
	0	245707	245712	+
	10.2	245757	245819	C
	8.5	246320	246341	+
	13	246342	246541	C
	8.5	246542	246585	+
	5	246626	246729	+
	0	246874	246932	+
	0	247002	247047	+
	0	247399	247437	+
	10	247884	247985	C
	0	247986	248012	+
	9.7	248013	248233	C
	6.2	248382	248612	+
	10.3	248433	248641	C
	6.2	248694	248809	C
	4.9	248707	248821	+
	0	248929	248956	+
	9.4	249017	249129	+
	1.4	249101	249559	C
	2.7	249496	249713	+
	8.2	249711	249849	+
	3	249834	249924	C
	0	249932	249982	C
	4.6	250143	250274	C
	0.3	250976	251258	+
	0	251765	251786	+
	0	251798	251951	+
	0	253564	253626	+
	5	253847	253887	+
	2.1	254050	254097	+
	5.1	254478	254562	+
	5.8	255983	256257	C
	0	256684	256835	C
	11.8	257691	257747	C
	7.1	257748	257991	+
	12.9	258348	258451	C
	3.9	258623	258967	C
	0.5	258988	259185	+
	1.1	259110	259206	+
	4.8	259220	259284	C
	5.4	259237	259329	+
	2.5	260160	260281	+
	0	260775	260836	+
	0	261002	261083	+
	1.3	261625	261755	+
	7.3	261811	262045	C
	0	262599	262635	+
	11.1	263084	263368	+
	3.5	263602	263713	C
	22.1	263637	263768	+
	3.3	263893	263966	+
	11.7	264117	264361	+
	9.8	264388	264698	+
	2.6	265053	265090	+
	4.5	265157	265224	+
	0	265193	265225	+
	0	265226	265231	+
	3.7	265578	265778	+
	0	266121	266186	C
	3.8	266189	266264	+
	2.6	266405	266484	C
	0	266969	266995	+
	0	267784	267815	+
	0	267817	267841	+
	2	267842	267942	+
	9.5	268088	268262	+
	0	268742	268794	+
	0.6	268947	268993	+
	3.2	268994	269009	+
	0	269010	269048	+
	1.4	269049	269231	+
	0	269184	269249	C
	3.7	269296	269357	+
	0	269719	269760	+
	4.8	270174	270217	C
	1.3	270687	270987	C
	0.1	271647	271724	C
	1.2	271655	271733	+
	0	271995	272062	+
	5	273097	273124	+
	1.6	273125	273248	+
	5	273249	273303	+
	7.4	273538	273600	+
	0	273601	273646	+
	7.4	273647	273695	+
	4.7	273999	274227	C
	8.1	274228	274314	+
	12.4	274233	274334	C
	0.5	274494	274664	+
	6.9	274679	274871	+
	3.6	274847	274930	C
	4.1	274872	275195	+
	7.1	275301	275491	C
	0	275476	275534	C
	10.1	275485	275712	+
	1.5	275682	275721	C
	0	275722	275785	+
	1.5	275786	275800	C
	7.8	275849	276025	C
	0	276168	276194	+
	2.1	276205	276349	+
	0	276477	276490	+
	0	276491	276516	+
	0	276522	276564	+
	8.8	276706	276965	C
	6	277102	277172	C
	4.9	277108	277190	+
	6.5	277180	277466	C
	8.3	277408	277485	+
	12.8	277475	277529	C
	0	277530	277594	+
	4.7	277601	277766	C
	0	278135	278160	+
	7.4	278193	278388	+
	2.6	278401	278652	+
	1.2	278869	279020	+
	1.8	279303	279415	C
	23.3	279979	280235	+
	0	281019	281038	+
	5.8	281569	281586	+
	0.4	281587	281808	C
	5.8	281809	281835	+
	14.8	282425	282447	C
	0	282448	282505	+
	14.8	282506	282673	C
	11	282508	282704	+
	2.4	282587	282707	+
	0	283401	283440	+
	0	283440	283504	+
	0	283548	283576	+
	0	283577	283721	+
	0.6	283980	284334	+
	0	284686	284722	+
	0	285057	285107	+
	0	285597	285629	+
	11	285665	285979	C
	0.7	286007	286162	C
	0	286349	286445	+
	0	286492	286598	+
	6	286764	286852	+
	0	286854	286929	C
	3.3	286930	286943	+
	12.8	287435	287713	C
	0	287733	287801	+
	1.9	288059	288250	C
	15.1	288277	288499	C
	5.3	288717	288872	C
	8	288751	288884	+
	2.4	289026	289269	+
	3.5	290707	290993	+
	9.2	291452	291598	+
	8.1	291615	291680	C
	0	291680	291784	+
	4.1	291813	291965	C
	7	292285	292826	C
	13.4	293120	293328	+
	13.4	293131	293356	C
	5.4	293412	293489	+
	0	293567	293610	C
	4.1	293691	293866	C
	3	293870	294223	C
	3.6	294375	294402	+
	7.1	296956	297000	+
	5.6	297041	297243	+
	3.7	297288	297315	+
	0	297574	297675	C
	1.7	297663	297777	+
	2	297874	297969	C
	0	297956	298029	+
	3.6	298032	298122	+
	0	298320	298361	+
	1.8	298362	298377	+
	0	298378	298460	+
	2.4	298485	298642	+
	0	298643	298685	C
	3.7	298879	298991	+
	0	299732	299751	+
	16.5	300112	300232	+
	4.4	300125	300350	C
	0	300368	300542	C
	0	300515	300547	+
	0	302511	302559	+
	5.6	302818	302908	C
	3.9	302949	303180	+
	15.2	303187	303337	C
	3.6	303476	303614	+
	11.9	303583	303811	+
	0	303848	303878	+
	5.5	304257	304410	C
	1.1	304420	304689	+
	0	304809	304857	C
	0	304855	304903	+
	13.6	304859	304925	C
	5	304961	305136	+
	0	305448	305762	+
	9.2	305790	305871	+
	8.1	306027	306119	C
	17.5	306122	306162	+
	0	306163	306238	C
	0.3	306392	307680	+
	0.4	307681	310148	C
	0.6	310149	312531	C
	0.2	312528	313604	C
	1.6	313808	314113	+
	1.6	314068	314129	C
	2.6	314188	314434	C
	8.9	314556	314774	+
	0	314818	314899	C
	0.6	314911	315056	+
	11.7	315112	315437	+
	0	316699	316740	+
	1.1	317043	317131	C
	0	317210	317234	+
	0.6	317270	317773	+
	0	317896	317938	+
	16	318211	318329	+
	1.9	318473	318580	C
	0.2	318491	318590	+
	0	318580	318627	+
	12.2	318652	318904	C
	1.5	318905	318973	C
	23.1	319013	319092	+
	27.6	319026	319099	C
	0	319110	319153	C
	0.6	319193	319369	C
	1.3	319475	320312	C
	2.8	320313	320528	+
	0	320662	320720	+
	0	320666	320736	C
	1.6	320945	321064	+
	2.7	321041	321154	+
	15.4	321138	321280	C
	4.3	321502	321611	C
	0	321623	321677	+
	1.9	321708	321810	+
	0.2	321778	321896	C
	0	321898	321961	+
	5.5	321985	322107	+
	3.9	322265	322294	C
	1.8	322295	322350	+
	27.9	322430	322513	+
	4.9	322557	322640	C
	11	322680	322759	C
	2.9	322799	322834	C
	5.5	322820	322877	+
	11.7	323099	323165	C
	2.4	323167	323233	C
	1.7	323314	323373	C
	15.1	323450	323554	C
	19.9	323501	323620	C
	7.7	323685	323740	C
	0	323752	323798	C
	0	323789	323865	+
	17.2	324258	324425	+
	9	324300	324596	C
	1.6	324601	324730	+
	0	324752	325245	C
	0.9	325165	325270	C
	17.3	325344	325464	C
	10.9	325604	325669	+
	0	325670	325706	+
	12	325707	325813	+
	12.2	325892	325937	+
	2.1	326249	326342	+
	4.7	326351	326374	+
	1.6	326375	326438	C
	8.7	326444	326493	+
	6.6	326504	326520	+
	1.6	326521	326584	C
	11.6	326619	326753	+
	2.7	326951	327024	+
	0.3	327386	327679	+
	7.4	327690	327986	+
	0	328071	328131	C
	1	328115	328241	C
	9.1	328245	328489	+
	8.4	328570	328721	+
	1.3	328664	328740	C
	5.1	328750	328951	C
	1.8	328950	329222	C
	4.7	329247	329522	C
	1.6	329523	329906	C
	0	329910	329981	C
	18.9	329976	330038	+
	7.6	330047	330117	+
	2.2	330280	330475	C
	2.4	330414	330497	+
	1.8	330546	330697	+
	0	330824	330905	C
	9.8	331505	331624	C
	0.2	331604	331889	+
	1.1	331993	332171	+
	0	332199	332222	+
	2.7	332334	332592	+
	6.3	332454	332627	C
	6.7	332914	332943	+
	0	332944	333103	C
	0	333777	333936	+
	6.6	333952	334169	C
	0	334173	334248	+
	1.6	334202	334325	C
	5.6	334311	334808	C
	44.4	334867	335034	C
	0	335314	335476	C
	0.8	335372	335495	+
	0	336113	336136	+
	0	336407	336445	+
	7.5	337007	337160	+
	9.9	337112	337211	C
	3	337398	337517	+
	0.2	337421	337519	C
	14.7	337516	337868	+
	2.3	337940	337984	+
	0	338134	338258	+
	0	338225	338262	+
	5.2	338616	338817	+
	0	338887	338992	+
	0	338989	339484	C
	0.5	339403	339708	+
	12.4	339800	340026	+
	0	340032	340146	+
	0.1	340152	340921	+
	0	340922	340950	+
	0.1	340951	341568	+
	0	341683	341709	+
	0	341716	341875	+
	0	342348	342364	+
	0.6	342425	342486	C
	6.3	342484	342734	+
	8.5	342836	342999	+
	4.9	343052	343283	+
	0	343304	343525	C
	3.8	343531	343799	+
	0	343978	344004	+
	0	344122	344166	+
	1.2	344173	344345	C
	1.8	344383	344438	+
	2.8	344499	344516	+
	7.3	344517	344575	+
	2.8	344576	344707	+
	0	344708	344758	+
	2.8	344759	344812	+
	2	344814	345262	+
	0	345264	345295	C
	12.5	345296	345308	+
	0	345394	345425	+
	8.7	345460	345489	C
	0	345490	345586	+
	8.7	345587	345603	C
	3.1	345760	346002	+
	3.4	345929	346019	C
	14.5	346180	346250	C
	1.9	346305	346421	C
	2	346418	347234	C
	2.4	347099	347297	+
	1.6	347356	348360	C
	5	348163	348732	+
	0.4	348267	349605	+
	1.1	349493	350482	+
	5.2	350483	351283	+
	1.2	350534	352433	C
	0.9	352451	352783	C
	0	352774	352827	C
	0	352821	352964	C
	1.4	352955	353313	C
	14.7	353418	353486	+
	17.2	353436	353503	C
	5	353696	353896	C
	9.9	353884	354181	C
	2	354198	354393	C
	0	354439	354481	+
	6.3	354507	354704	+
	0	354778	354840	C
	2.6	354943	355049	+
	8.5	355018	355042	+
	2.1	355043	355137	+
	7.1	355050	355313	C
	1.7	355138	355159	+
	0	355289	355375	+
	6.2	355376	355401	C
	3.1	355746	355812	C
	0	355815	355861	+
	0	355866	356092	+
	1.2	356103	356266	+
	0.8	356274	356633	+
	0	356649	356783	+
	1.3	356809	356886	+
	4.2	356884	357118	C
	6.9	357126	357339	+
	0.9	357340	357765	C
	0	357766	357868	C
	12.3	357865	358278	+
	6.9	358252	358531	C
	9.1	358536	358761	+
	0	358768	358901	+
	0	358904	360385	C
	2.8	360568	360604	+
	9.3	360688	360800	+
	4.8	360907	360970	+
	9.4	360915	361335	C
	8.6	361302	361400	+
	13.8	361487	361577	+
	1.3	362358	362510	+
	0	362531	362594	C
	1.3	362564	362640	+
	0.7	363139	363816	+
	0	363817	363839	+
	0.6	364335	364505	+
	10.2	364654	364762	+
	0	364806	364838	+
	19.2	364825	364911	+
	7.5	364838	365101	C
	0	365201	365251	+
	4.4	365247	365445	+
	1.7	365279	365448	C
	0	365419	365452	C
	0	365718	365753	+
	1.3	366386	366532	C
	0	366417	366567	+
	1.4	366533	366554	+
	9.8	367115	367231	C
	0	367605	367658	+
	12.5	367878	367955	+
	9.7	368107	368310	+
	3.4	368280	368309	+
	3.5	368310	368424	C
	0.8	368501	368830	C
	9.2	368835	369093	C
	6.7	369241	369448	+
	3.3	369246	369465	C
	2.6	369498	369607	C
	1.6	370097	370216	+
	1.2	370259	370507	+
	0.1	370700	371575	+
	3.6	371576	371661	C
	0	371749	371828	+
	0	372095	372154	C
	0	372118	372209	+
	0	372210	372227	+
	0	372395	372554	C
	4.7	372607	372647	+
	4.5	373332	373441	C
	2.9	373442	373475	+
	3.3	373476	373563	C
	0	373703	373735	+
	0	373779	373802	+
	0	373845	373871	+
	3.1	374085	374179	+
	10.7	374104	374503	C
	5.3	374505	374731	C
	6.7	374628	374761	+
	3.1	374703	374859	C
	0	374865	374927	C
	6.9	374925	375025	+
	8	374954	375074	C
	2	375081	375379	+
	0	375398	375445	C
	0	375447	375520	+
	2.6	375521	375799	+
	0	375801	375838	+
	4.5	375902	376127	+
	0	376161	376243	C
	0.9	376245	376350	C
	4.5	376344	376552	C
	4.2	376555	377051	+
	0	377098	377172	+
	3.2	377343	377372	+
	0	377487	377685	+
	2.2	377688	377732	+
	4.4	377800	377893	+
	4.2	377901	377949	+
	2.5	378554	378633	+
	0.4	378867	379021	C
	10.4	379364	379503	+
	5.3	380111	380458	+
	0	380454	380559	+
	0	380470	380580	C
	10.8	380570	381507	+
	9.7	381698	381774	C
	5.1	381710	381810	+
	16	381832	381969	+
	0	382035	382088	C
	4	382292	382453	C
	5.6	382705	383145	+
	0	383497	383548	+
	2.6	383649	383872	C
	0	383874	383917	+
	13.7	383919	384056	+
	0	384263	384332	+
	2.2	384604	384647	+
	2	384652	384702	+
	3	384771	384967	C
	0	384976	385027	C
	16.8	385036	385195	+
	1.6	385207	385329	+
	11.9	385309	385437	C
	0	385783	385929	+
	0	386011	386135	C
	6.7	386127	386217	+
	0.9	386136	386182	+
	4.5	386436	386476	+
	1.2	386477	386643	+
	4.5	386644	386848	+
	0	387036	387080	+
	0	387084	387133	+
	1.1	387513	387599	+
	0.8	387766	387889	C
	0	387947	387964	+
	0.5	388187	388388	+
	8.4	388672	388687	+
	7	388688	388810	C
	0	388963	389059	C
	1.1	389008	389089	+
	4.7	389239	389349	+
	5.4	389244	389396	C
	4	389413	389530	+
	0	390199	390219	+
	0	390241	390285	+
	0	390659	390691	+
	0	390722	390766	+
	0	390786	390906	+
	0	391325	391346	+
	2.3	391392	391477	C
	0	391642	391718	C
	0	391713	391786	+
	5.1	391721	391924	C
	3.9	391922	392008	+
	3.9	392038	392614	C
	0.9	393381	393923	+
	5.3	394170	394422	C
	10.2	394423	394596	+
	13.6	394674	394827	C
	4	395020	395040	+
	0	395041	395069	+
	11.8	395523	395533	C
	17.9	395534	395625	+
	3.6	395617	395717	+
	3	395621	395735	C
	0	396322	396423	C
	0	396430	396608	C
	4.2	396670	396866	+
	0	396785	396900	+
	5.6	397175	397306	C
	5.7	397466	398244	C
	9.1	398433	398514	+
	3.5	398533	398589	+
	6.4	398664	398794	+
	0.8	398795	398908	+
	6.4	398909	399145	+
	3.1	399349	399576	+
	3.4	399579	399668	+
	2.1	399637	399685	+
	0	399739	399833	+
	0	400386	400421	+
	2.1	400447	400642	+
	4.3	400653	400917	+
	2.7	401209	401246	+
	4.8	401411	401471	+
	1	401673	401854	+
	0	401821	401890	+
	0	402357	402404	+
	0	402384	402405	+
	1	402627	402649	C
	4.1	402650	402770	+
	14.5	402949	403110	+
	15.4	402967	403115	C
	0.7	403443	403595	+
	3.9	403971	404188	C
	1.5	404312	404378	+
	0	404331	404423	C
	0	404445	404463	+
	0.9	404950	405288	C
	2.3	405634	405677	+
	2	405704	405910	+
	13.2	405929	406050	C
	7.3	405946	406060	+
	16.3	407470	407619	C
	9.7	407483	407677	+
	10.8	409127	409301	C
	0	409325	409429	+
	0	409390	409461	+
	3.7	409912	410162	C
	7.8	410295	410573	+
	1.8	410502	410612	C
	0	411010	411032	+
	1.4	412298	412368	+
	0	412383	412432	C
	13.3	412661	412787	C
	8.9	412792	412877	C
	0	412919	412966	C
	10.5	412967	413049	C
	17.1	413064	413158	C
	11.1	413134	413210	C
	11.1	413185	413261	C
	2	413529	413630	C
	0	413633	413675	+
	8.2	413700	413869	C
	11.9	413843	414017	+
	5.2	414024	414129	C
	9.8	414042	414142	+
	1.2	414849	415015	+
	0	415027	415097	+
	1.7	415098	415273	+
	0.7	415844	416149	+
	1.3	416150	416227	+
	3	416234	416368	+
	3.6	416530	416771	+
	6.5	416858	416989	+
	0	417031	417119	C
	6	417276	417431	C
	3.4	417821	418091	+
	0.2	418111	418228	+
	0	418408	418461	+
	11.9	418878	418893	+
	8.6	418894	419007	C
	8.5	418990	419053	C
	8.4	419003	419115	+
	5.1	419089	419170	+
	0	419163	419196	C
	0	419167	419231	+
	1.2	419232	419244	C
	1.7	419268	419384	C
	0	419454	419497	+
	8.7	419584	419883	C
	0	419870	419925	C
	1.1	420220	420789	+
	0	420786	420887	+
	2.5	420802	420916	+
	0	420898	420948	C
	2	420945	421992	+
	9.3	422232	422529	+
	1.6	422525	422641	+
	6.9	422676	422806	C
	5.3	423522	423597	C
	13.2	423598	423690	+
	5.3	423691	423703	C
	0	423899	423961	+
	0	424238	424276	+
	4	424320	424418	+
	0	424630	424648	+
	0	424649	424902	+
	0	424903	424920	+
	0	425510	425544	C
	1.3	425514	425640	C
	9	425674	425920	C
	23.4	426162	426209	+
	0	426210	426297	+
	13.9	426303	426384	+
	0	426354	426436	+
	5.4	426439	426655	+
	0	427269	427302	+
	9.8	427328	427657	C
	3.9	427555	427688	+
	2.1	427690	427954	C
	5.1	427940	428021	+
	6.5	427958	428055	C
	6.4	428203	428285	C
	0	428219	428293	+
	0.8	428294	428521	+
	0.2	428537	429035	+
	2.9	429196	429357	C
	0	429595	429630	+
	4.8	429631	429738	C
	11.2	429741	429879	C
	7.7	429752	429941	+
	0	430022	430083	+
	0	430131	430194	C
	18.6	430227	430400	+
	1.1	430457	430537	C
	2.4	430546	430800	C
	6.1	430878	430982	+
	2.3	430984	431280	C
	0	431314	431486	+
	8.9	431924	432033	C
	0	432197	432238	C
	0.3	432328	432432	+
	0	432364	432444	C
	3.4	432482	432572	C
	4.8	432639	432915	+
	8.1	432900	433022	C
	2.5	432915	433032	+
	6.5	433113	433292	+
	0	433370	433416	+
	13.4	433376	433670	C
	0.7	433658	433809	C
	5.5	433675	433840	+
	4.6	433928	434158	C
	0.7	434234	434371	+
	2.3	434372	434401	C
	9	434784	434892	C
	11.8	435500	435726	+
	0	435694	435747	C
	0.7	435802	436242	C
	3.5	436265	436323	+
	1.4	436633	436701	+
	11	436784	436864	+
	6.2	436913	436980	+
	1.3	437046	437121	+
	0	437235	437320	C
	0	437323	437420	C
	0	437592	437606	C
	0	437607	437724	+
	0.4	438107	438181	+
	1.6	438137	438194	+
	3.6	438363	438498	C
	4	438389	438544	C
	4.4	438393	438714	+
	0	438715	438812	+
	2.7	438961	439146	+
	5.2	439200	439435	+
	2.4	439859	439944	+
	0	440260	440294	+
	8.8	440304	440340	+
	1.9	440620	440673	C
	5	440691	440753	+
	1.3	440700	440776	C
	11.8	440733	440843	+
	0	441240	441278	+
	0	441245	441279	C
	12.7	441255	441325	C
	7.8	442132	442198	+
	0.8	442151	442164	C
	0	442165	442272	+
	0.8	442267	442509	+
	0	442516	442570	C
	9.3	442781	442873	+
	3.1	442863	442973	+
	0	443445	443514	C
	1.3	443450	443519	C
	0	443520	443558	+
	1.1	443559	443633	C
	3.3	444328	444416	C
	4.1	444578	444804	+
	6.6	445140	445402	+
	0	445842	445977	C
	0	446640	446702	+
	6.8	447125	447279	C
	8.1	448485	448587	+
	4.6	448523	448589	C
	3.9	448671	448853	C
	0	448863	448915	C
	1.3	448916	448937	+
	5.7	448935	449048	+
	16.1	449047	449096	+
	3.1	449097	449169	C
	0.3	449170	449855	+
	3.1	449856	449887	+
	6.5	449904	450066	C
	15	450145	450335	+
	1.3	451296	451369	+
	0	451484	451520	+
	0	451770	451791	+
	0	452225	452268	+
	0	452279	452388	+
	4.9	453001	453043	+
	9.3	453050	453096	+
	3.5	453089	453280	+
	7.2	453392	453465	C
	3.2	453483	453546	C
	10.9	453635	453783	C
	3.2	453784	453848	+
	9.8	453813	453868	+
	5	454414	454527	C
	4.5	454541	454564	+
	0	454565	454594	+
	4.5	454595	454652	+
	0	454605	454687	C
	0.7	454694	454824	+
	0	454827	454911	+
	8.4	454904	454993	+
	6.9	455568	455641	+
	3.2	456070	456132	+
	0	456486	456689	+
	0	456690	456723	+
	0	456724	457047	+
	3.8	457113	457236	C
	14.2	457488	457672	+
	3.7	457506	457566	+
	6.6	457567	457631	C
	3.7	457632	457725	+
	0	457662	457742	C
	0.5	457933	458543	+
	1.4	458597	458694	C
	0	458701	458945	+
	5.7	459074	459321	C
	6.6	459904	460078	C
	0	461173	461357	+
	0	461358	461406	C
	1.1	461421	461512	+
	12.5	461675	461958	+
	9.9	462214	462351	+
	2.6	462220	462352	C
	2	462365	462668	+
	3.4	462672	462789	C
	3.4	463111	463565	+
	0.4	463565	463850	C
	0	463810	463942	+
	8.6	463848	464028	C
	0	464286	464314	+
	2.4	464288	464330	C
	23.8	464562	464657	C
	1.2	464798	464880	+
	9.6	464930	465117	C
	9.7	464950	465118	+
	5.6	465357	465586	+
	0	465587	465628	+
	1.1	465629	465680	+
	14.9	465681	465693	C
	0	465695	465789	C
	6.7	466011	466132	+
	5.2	466156	466171	+
	0	466172	466248	C
	2.8	466464	466752	+
	10.2	467400	467496	+
	2.8	467741	467851	C
	12.6	467877	468016	C
	18.7	468022	468148	+
	0	468147	468235	C
	1.6	468236	468432	+
	7.8	468836	468890	C
	0	468951	469262	+
	24.7	469312	469412	C
	6.1	469338	469554	+
	14.8	469476	469742	C
	0	469859	469971	+
	6.6	469874	470018	C
	19.1	470053	470249	+
	3.9	470745	470842	C
	9.3	471560	471605	+
	2.5	471606	471770	+
	2.4	471756	472468	C
	3.8	472450	473211	C
	1.3	473216	473694	C
	0	473954	473984	+
	4.9	474095	474217	+
	0	474876	474903	+
	3.7	475123	475298	+
	12.2	475150	475427	C
	13.1	476567	476824	+
	0	477613	477630	+
	3.9	477862	477940	C
	5.6	477878	477970	+
	0	478183	478226	+
	0	478228	478278	+
	0.8	478290	478411	C
	0	478480	478561	C
	1.5	478498	478563	+
	0	478586	478677	C
	0.9	478756	478894	+
	1.2	478949	479170	C
	0	479693	479770	C
	0	479778	480118	C
	0	480736	480817	+
	0	481081	481116	+
	0	481150	481212	C
	0.9	481165	481262	+
	15.6	481210	481332	C
	0	481333	481360	+
	15.6	481361	481388	C
	5.9	481389	481499	+
	0.1	481417	481508	C
	0	481498	481567	+
	0	481570	481735	+
	0	481918	481997	+
	2.4	481928	482028	C
	6.7	481980	482211	+
	3.4	482062	482246	C
	3.9	482255	482566	+
	1.7	482938	482994	C
	8.8	483206	483292	C
	5.5	483218	483294	+
	0	483300	483473	+
	2.3	483513	483730	+
	9.8	483615	483743	C
	0	483724	483802	+
	22.6	483768	483880	C
	0	485063	485240	C
	2.8	485383	485503	C
	0.7	485762	485882	+
	0	485883	486037	C
	0.7	486038	486062	+
	2.3	486303	486603	C
	0.7	486591	486610	+
	0.9	486611	486721	C
	0	486738	486773	C
	2.2	487033	487263	+
	0	487593	487655	C
	1.7	487604	487625	+
	1.2	487626	487705	C
	3.2	487708	487777	C
	0	487778	487803	+
	3.2	487804	487876	C
	6.2	487893	488194	+
	1.2	488193	488289	C
	3	488689	488758	+
	1.2	488759	488839	C
	5.8	488810	488880	C
	3	488840	488865	+
	3.9	488949	489288	+
	19.7	489384	489405	C
	9.8	489406	489540	+
	19.7	489541	489556	C
	9.4	489545	489783	+
	11	489758	490002	+
	0	489974	490034	C
	0	490004	490176	+
	11.8	490248	490554	+
	0.1	490910	491308	C
	16.8	491697	491825	C
	7.1	491832	491991	+
	9.1	492011	492247	+
	3.2	492042	492267	C
	4.5	492248	492452	+
	22.2	492424	492494	+
	0	492464	492505	+
	0	492519	492566	+
	6.5	492581	492618	C
	0	492619	492709	+
	0	492715	492793	+
	5.5	492752	492806	C
	0	493240	493308	+
	0.4	493242	493321	C
	10.1	493294	493455	+
	10.1	493446	493532	C
	8.6	493510	493570	+
	11.8	493635	493667	+
	14.1	493668	493885	C
	11.8	493886	493948	+
	10.2	493913	493999	C
	4.4	494570	494685	C
	1.8	494814	494921	C
	8.6	494815	494945	+
	0	495366	495551	C
	0	495531	495606	+
	27.7	495667	495772	+
	0	495707	495802	C
	5.1	495894	495994	+
	3.1	496219	496422	C
	0	496441	496507	+
	1.6	496724	496785	+
	4.2	496790	496937	C
	0	497008	497043	C
	7.7	497184	497391	C
	0.4	498524	498752	+
	1.5	498639	498773	C
	1.2	499142	499217	+
	0.9	499406	499509	+
	5	499421	499520	C
	5.4	499587	499832	+
	0	500092	500167	+
	5.8	500168	500187	+
	11.1	500686	500839	+
	2.2	500798	500844	C
	2.2	500954	501091	+
	0	501098	501225	C
	0	501715	501797	C
	4	501798	501822	+
	0	502457	502495	+
	0	502721	502789	+
	3.3	502880	502940	+
	0	502913	502947	+
	0	502948	502970	C
	0	503210	503932	C
	0	503823	504032	+
	1.1	504060	504238	C
	0.2	504268	505492	C
	0	505493	505562	+
	0.2	505563	506976	C
	0.1	506960	508978	C
	0	508980	510681	+
	0.8	510676	511466	+
	0	511468	512190	C
	10.3	512207	512217	+
	5.1	512218	512297	+
	10.3	512298	512323	+
	0	512617	512650	+
	0.5	512796	513775	+
	3.8	513785	514006	+
	8.6	514371	514594	+
	7.3	514616	514732	+
	2.1	514633	514847	C
	0	515066	515085	+
	8.8	515110	515213	+
	3.9	515270	515349	+
	7.5	515480	515521	+
	5.9	516076	516303	+
	3.8	516443	516632	C
	4.4	516638	516922	+
	5.7	516983	517177	C
	2.7	518078	518285	C
	8.1	518307	518399	C
	10	518315	518410	+
	4.8	518382	518413	+
	1.3	518414	518641	C
	0	518634	518706	C
	0	518809	518905	C
	0	518821	518972	+
	0.8	518873	519336	C
	0	519439	519467	+
	0	519695	519759	+
	3.3	519754	519841	C
	3.6	519794	519850	+
	11.4	520087	520200	+
	4.8	520102	520205	C
	0	520495	520580	C
	0	520581	520611	+
	0	520612	520689	C
	1.3	521271	521349	C
	1.1	521280	521371	+
	2.9	521896	521962	+
	3.6	522090	522118	+
	0.4	522250	523019	+
	4.1	523024	523688	+
	3.7	523846	523983	+
	12.2	524013	524361	+
	0	524313	524376	C
	0	524578	524715	+
	3.8	524713	524905	C
	4.4	525272	525315	+
	0	525485	525535	+
	0.6	525494	525814	C
	10.7	525817	525926	+
	8.3	525924	526024	C
	1.2	525926	526040	+
	6.7	526022	526291	+
	9	526319	526476	C
	10.6	526484	526700	+
	2.7	526604	526809	C
	12.2	526789	526870	C
	8.5	526798	526936	+
	0	526930	526969	+
	0	527054	527112	+
	2.4	527112	527774	+
	0	527830	528051	+
	9.3	528062	528213	+
	9.6	528495	528775	+
	6.7	528774	529036	+
	2.6	529045	529161	C
	0	529164	529191	+
	0	529269	529381	+
	1.4	529378	529445	+
	4.9	529429	529617	+
	4.9	530081	530293	+
	0	530689	530757	+
	0	531337	531360	+
	3	531427	531853	+
	1.3	531848	532086	+
	6.1	532153	532260	+
	11.9	532320	532589	+
	0	532613	532660	+
	0.1	532874	533012	C
	4.3	533216	533281	+
	1	533415	533547	+
	0	533548	533697	+
	1	533954	534051	+
	5.3	534174	534970	C
	0	534971	535002	+
	5.2	535003	535055	C
	1.2	535424	535641	+
	5.3	535642	535681	+
	3.3	535682	535813	+
	4.4	535814	535839	C
	2.2	535975	536157	C
	1	536163	536265	C
	1.8	536523	536862	+
	5.5	536771	536883	C
	0	536884	536915	+
	0	537218	537239	+
	0	537474	537580	+
	0.7	537767	538953	C
	8.2	539066	539099	+
	4.8	539100	539187	C
	8.2	539188	539219	+
	7.5	539212	539387	+
	1.9	539366	539466	+
	0	539645	539859	+
	15.9	540091	540633	C
	0	540634	540715	+
	3.4	540762	540820	+
	8.6	540879	540979	C
	7.4	540892	541149	+
	0	541581	541611	+
	2.3	541717	541760	+
	2.6	542266	542497	C
	2.1	543274	543332	+
	5.9	543478	544212	+
	1.5	544724	544784	C
	7.1	544785	544964	+
	7.1	544806	545027	+
	16.7	546100	546183	+
	3.2	546139	546200	C
	19.1	546169	546243	+
	8.5	546229	546523	+
	2.8	546619	546758	+
	4.3	546813	547014	+
	0	547091	547378	C
	4.7	547850	547864	+
	0.7	547865	547991	C
	4.7	547992	548027	+
	16.2	548160	548281	C
	3.6	548647	548697	+
	0	549690	549766	+
	7.8	549711	550067	C
	1.4	550078	550152	C
	1.6	550136	550308	C
	3.6	550156	551032	+
	10.4	551385	551654	+
	2.4	551756	552095	+
	11.5	552121	552262	+
	3.3	552141	552361	C
	0	552935	552958	+
	0.9	553261	553491	+
	2.7	554969	555117	+
	0.3	555475	555841	+
	1.9	555839	556349	C
	0	556352	556429	+
	0	556435	556510	C
	5.6	556513	556701	+
	9.3	556762	556994	C
	5.6	557089	557163	C
	3.9	557217	557754	C
	3.7	557607	557903	+
	5.6	558143	558232	+
	0	558435	562882	C
	0.8	562796	564031	C
	2.2	563904	564040	+
	10.1	564375	564399	C
	1.3	564400	564628	+
	10.1	564629	564654	C
	0	565717	565740	+
	0	566126	566149	+
	0	566242	566329	C
	2.8	566419	566594	C
	12	566698	566905	+
	1.9	566914	566951	C
	0	566952	567031	+
	1.9	567032	567044	C
	1.6	567210	567332	C
	7.6	567324	567437	C
	1.9	567353	567449	+
	0	567438	567500	C
	0	567439	567501	+
	0	567502	567787	+
	2	567997	568087	+
	0	568012	568092	C
	0	568384	568441	+
	0	568394	568931	C
	0	568932	568957	+
	3.2	568966	568977	+
	0.3	569724	569800	+
	0	571219	571241	+
	3	571243	571407	+
	2	571652	571778	+
	0.3	571880	572202	+
	1.2	572137	572216	C
	3.9	572230	572411	C
	9.6	572474	572674	+
	2.9	572648	572753	C
	1.1	572663	572770	+
	4.3	572753	572823	+
	1.7	572913	573056	+
	0	573006	573080	C
	1	573072	573175	+
	0.8	573552	573563	+
	0.4	573564	573757	C
	11.9	573780	573857	C
	4.9	574295	574686	+
	0	574687	574750	+
	4.9	574751	574767	+
	0	575025	575069	C
	8.4	575031	575047	+
	0	575048	575109	C
	6.4	575109	575233	C
	8.4	575110	575229	+
	0	575234	575263	+
	13.8	575264	575424	C
	0	575677	575691	C
	0	575692	575784	+
	0	575788	575854	+
	0	575871	575916	C
	0	576046	576083	+
	9.5	576446	576543	C
	4.8	576575	576784	+
	8.5	576785	576811	C
	6.8	577138	577184	+
	0	577352	577412	+
	0.4	577447	577469	C
	0	577470	577526	+
	0	577620	577643	+
	5.2	577783	578155	C
	0	578120	578169	+
	2.6	578170	578339	C
	5.2	578255	578378	+
[truncated: 14,159 more rows]
