# Supplementary material for: Vanadium-Dependent Haloperoxidase Gene Evolution in Brown Algae: Evidence for Horizontal Gene Transfer
Source: Int J Mol Sci. 2025 Jan 16;26(2):716. doi: 10.3390/ijms26020716 (PMC11765636; doi:10.3390/ijms26020716)
Supplement: Supplementary file 1 [file ijms-26-00716-s001.zip › Supplemental Table S7. The repetitive elements identified adjacent to the V-HPO cluster on LG21.xlsx]

## Sheet: 1
		Seaweedptg000504lG000010.1	11638386	11674643	LG21
		Seaweedptg000084lG000020.1	11845096	11884329	LG21
		Seaweedptg000084lG000030.1	11891468	11900250	LG21
		Seaweedptg000084lG000050.1	11943264	11958796	LG21
		Seaweedptg000084lG000060.1	11963339	11976144	LG21
		Seaweedptg000084lG000070.1	12025656	12041018	LG21
		Seaweedptg000084lG000080.1	12057071	12069862	LG21
		Seaweedptg000084lG000140.1	12354664	12387117	LG21
		Seaweedptg000084lG000160.1	12476226	12495752	LG21

## Sheet: Repetitive Elements
Supplemental Table S7. The repetitive elements identified adjacent to the V-HPO cluster on LG21
	Divergence	Repetitive element Begin	Repetitive element End	Strand			V-HPO accession	Start	End
	11.3	9004521	9005008	+			Seaweedptg000504lG000010.1	11638386	11674643	LG21
	1.6	9005040	9005101	+			Seaweedptg000084lG000020.1	11845096	11884329	LG21
	13.7	9005082	9005494	+			Seaweedptg000084lG000030.1	11891468	11900250	LG21
	1.1	9005494	9005584	C			Seaweedptg000084lG000050.1	11943264	11958796	LG21
	6.6	9005613	9005703	C			Seaweedptg000084lG000060.1	11963339	11976144	LG21
	17.6	9005815	9005828	+			Seaweedptg000084lG000070.1	12025656	12041018	LG21
	18.6	9005829	9005889	C			Seaweedptg000084lG000080.1	12057071	12069862	LG21
	17.6	9005890	9005957	+			Seaweedptg000084lG000140.1	12354664	12387117	LG21
	9	9005955	9006014	+			Seaweedptg000084lG000160.1	12476226	12495752	LG21
	19.2	9006008	9006186	C
	17.5	9006326	9006365	+
	15.4	9006331	9006369	C
	13.2	9006506	9006620	+
	24.2	9006621	9006636	C
	12.5	9006882	9007009	C
	14.6	9007054	9007120	+
	22.7	9007111	9007238	+
	5.5	9007239	9007257	+
	19.5	9007796	9007893	+
	22.9	9007841	9008046	C
	22.2	9008101	9008232	+
	18.7	9008116	9008642	C
	21.9	9008474	9008674	+
	9.4	9009095	9009308	C
	16	9009353	9009405	+
	15.2	9010095	9010194	C
	3.3	9010193	9010672	C
	18.4	9010672	9010947	+
	1.2	9011321	9011407	+
	10.5	9011496	9011615	+
	7.1	9012203	9012763	+
	24.2	9013125	9013151	C
	20.3	9013152	9013286	+
	24.2	9013287	9013302	C
	27.9	9013620	9013921	+
	25.3	9014186	9014502	C
	23.7	9015427	9015623	C
	21.1	9015625	9015773	C
	26.1	9015772	9015934	C
	7.3	9015965	9016464	+
	22.7	9016476	9016596	+
	18.8	9017210	9017423	+
	28.5	9017236	9017464	+
	23.3	9017324	9017672	C
	26.9	9017742	9018224	+
	22.9	9018597	9018731	C
	23.1	9018734	9018799	C
	6.5	9018813	9018843	C
	24	9018863	9020521	+
	19.1	9020505	9020621	+
	14.1	9020524	9020644	C
	17.8	9020642	9020829	+
	2.9	9020830	9020864	+
	17.8	9020865	9021135	+
	20.1	9021529	9021839	+
	23.5	9021973	9022686	+
	12.6	9022724	9023046	C
	22.1	9023050	9024358	+
	15.4	9024354	9024446	+
	10.4	9024422	9024506	+
	22.8	9024503	9024604	+
	15.5	9024607	9024840	+
	17.7	9024851	9025193	+
	17.3	9025447	9025523	C
	22.9	9025781	9025906	+
	19.6	9025966	9026265	C
	22.5	9026530	9027001	+
	30.5	9027118	9027133	+
	10.1	9027134	9027226	C
	23.3	9027248	9027408	+
	7	9027663	9027864	+
	0	9027875	9027891	+
	5.1	9028167	9028523	+
	23.9	9028539	9028708	C
	0	9028942	9028967	+
	2.3	9028970	9029275	C
	12	9029866	9030210	C
	8.3	9030216	9030477	C
	5	9030531	9030570	C
	13.5	9030635	9030910	C
	18.2	9030910	9032358	C
	26.9	9032368	9032498	+
	16.1	9032506	9032561	C
	8.7	9032591	9032847	+
	13.8	9032835	9033029	+
	19.6	9033048	9033851	C
	14.9	9033859	9034115	C
	1.7	9034108	9035613	C
	14.9	9035607	9036043	C
	17.6	9036044	9036611	+
	5.3	9036632	9037805	C
	9.8	9037786	9038997	C
	18.3	9038999	9039200	C
	21.4	9039201	9039427	+
	7.8	9039584	9039668	+
	22.9	9039695	9039715	C
	14.4	9039716	9039852	+
	22.9	9039853	9039868	C
	16.6	9039855	9039961	+
	18.8	9039961	9041037	+
	21.9	9041042	9041105	+
	16.1	9041129	9041371	+
	4.9	9041868	9041890	+
	14.5	9041968	9042005	+
	19.4	9042051	9042532	+
	12.4	9042538	9042552	+
	9.5	9042553	9042659	C
	17.7	9042679	9042766	C
	18.3	9042773	9042855	+
	11.9	9042874	9043033	C
	3.1	9043034	9043066	+
	11.9	9043067	9043216	C
	17.1	9043235	9043377	+
	21.6	9043408	9043553	+
	21	9043599	9043760	+
	21	9043934	9044004	C
	23.1	9044011	9044090	C
	22.9	9044296	9044438	C
	25	9044461	9044717	+
	24	9044691	9045107	+
	22.7	9045289	9045386	C
	20.1	9045304	9045466	+
	18	9045820	9046195	+
	23.2	9046192	9046581	+
	20.9	9046600	9046713	C
	5.3	9046622	9047230	+
	26	9047336	9047884	+
	13.2	9048004	9048040	+
	18.6	9048062	9048328	+
	12.8	9048339	9048393	+
	15.3	9048736	9049022	+
	24.4	9049079	9049333	+
	14.5	9049205	9049442	C
	24.6	9049439	9050114	+
	13.1	9050125	9050227	C
	22	9050204	9051107	+
	12.6	9051083	9051181	C
	25.1	9051093	9051195	+
	21.9	9051191	9051637	+
	10.3	9051645	9051731	C
	14.6	9051858	9052022	+
	15.2	9052031	9052430	+
	7.3	9052430	9052470	C
	15.5	9052431	9052496	+
	23.3	9052578	9052886	C
	13.2	9053090	9053172	C
	19.4	9053150	9053174	C
	3.5	9053175	9053259	+
	7.8	9053247	9053332	+
	19.4	9053260	9053277	C
	27.4	9053333	9053798	C
	7.8	9053799	9055333	+
	13.1	9055187	9055821	C
	28.5	9055822	9056281	+
	30	9056239	9056684	+
	13.1	9056685	9056958	C
	9.4	9056935	9057147	+
	8.9	9057141	9058079	+
	10	9058122	9058310	C
	19.4	9058379	9058562	+
	26.8	9058433	9058585	C
	23.9	9058464	9058683	+
	20.3	9058684	9058727	+
	17	9058732	9059027	+
	3.4	9059058	9059328	C
	0	9059329	9059355	+
	12.6	9059356	9059714	+
	22.7	9059728	9060066	+
	20.3	9060061	9060173	+
	11.1	9060062	9060175	C
	27.3	9060181	9060773	C
	14	9061306	9061404	+
	18	9061474	9061561	C
	4.2	9061741	9062054	C
	10.7	9062060	9062417	+
	20.8	9062491	9062538	C
	6	9062538	9063015	C
	9.4	9063015	9063360	C
	0	9063361	9063417	+
	11.1	9063418	9063950	C
	6.6	9063907	9064104	+
	5	9064104	9064416	C
	13.9	9064586	9064809	+
	22.6	9064809	9065579	+
	15.1	9065594	9066006	+
	9.2	9066004	9066188	C
	7.6	9066184	9066393	+
	6.9	9066534	9067004	+
	7.6	9067005	9067483	+
	25.2	9067446	9067559	C
	5.9	9067464	9067986	+
	9.3	9067987	9068086	+
	26.7	9068077	9068178	C
	5	9068091	9068336	+
	8.3	9068337	9068796	+
	8.6	9068767	9068801	C
	22.4	9068799	9069164	C
	7.5	9069159	9069365	+
	19.8	9069381	9069591	C
	26.4	9069675	9069746	C
	18.2	9069786	9070117	C
	12.5	9070115	9070203	C
	31.7	9070439	9070739	+
	21.2	9070734	9070930	+
	15.5	9070931	9071229	C
	10.5	9071230	9071460	+
	14	9072130	9072473	+
	15.1	9072529	9072942	+
	18.4	9073356	9073602	C
	13.4	9074650	9074718	C
	25.9	9075027	9075278	+
	24.2	9075055	9075405	C
	12.3	9075438	9075657	C
	29.4	9075844	9075902	C
	22.9	9075903	9076037	+
	1.7	9076373	9076490	+
	6.7	9076745	9076776	+
	20	9076867	9076986	C
	19.9	9076883	9077000	+
	11.8	9077012	9077476	+
	9.1	9077542	9077839	C
	20.4	9077842	9077977	C
	9.6	9079005	9079027	+
	24.4	9079204	9079281	+
	12.4	9079383	9079444	+
	13.9	9079391	9079644	C
	15.2	9079743	9080029	+
	0	9080417	9080471	C
	10.7	9080974	9081033	+
	11.7	9081920	9081933	+
	0	9081934	9081951	+
	12.9	9082371	9082875	C
	24.4	9082964	9082993	C
	21.7	9082994	9083246	+
	4	9083250	9083451	C
	16.3	9083517	9083650	+
	19.5	9083657	9083780	C
	19.3	9084482	9084733	+
	26.2	9084852	9084960	C
	0	9085165	9085184	+
	23.6	9085346	9085539	+
	19	9085367	9085967	C
	7.5	9085719	9086004	+
	17.5	9085972	9086018	C
	25.4	9086019	9086230	+
	25.4	9086190	9086275	+
	17.5	9086231	9086274	C
	23.6	9086327	9086433	C
	3.2	9086434	9086465	+
	0	9086470	9086494	+
	24.7	9086833	9087128	C
	18.5	9087432	9087496	+
	21.3	9087587	9087916	+
	24.7	9087936	9088086	C
	23.1	9088480	9088730	C
	7.3	9088737	9088791	+
	7.3	9088770	9089029	+
	25.6	9089210	9089478	C
	12.5	9089793	9089922	C
	2.6	9089909	9090217	C
	12.9	9090092	9090331	+
	7	9090220	9090333	C
	2.5	9090313	9090391	C
	4.8	9090380	9090639	+
	3.6	9090639	9090699	C
	14.2	9090699	9090849	+
	25.7	9090752	9090865	C
	11.7	9091217	9091292	+
	21.6	9091304	9091475	+
	24.8	9091566	9091779	+
	10.1	9091809	9091897	C
	17.3	9091871	9091971	C
	14.7	9091900	9092250	+
	31.4	9092009	9092279	C
	17.7	9092259	9092338	C
	15.6	9092337	9092477	C
	19.4	9092496	9092562	C
	10.9	9092599	9092822	C
	6.9	9093137	9093386	C
	22.9	9093307	9093403	+
	13	9093389	9093434	C
	4.8	9093645	9093666	+
	16.2	9093667	9093747	+
	24.3	9093838	9094142	+
	16.8	9094234	9094424	+
	24.6	9094486	9094618	+
	16.9	9094590	9094790	C
	25.1	9094859	9094926	C
	14.9	9094960	9095017	C
	16.8	9095128	9095427	C
	18.3	9095331	9095436	+
	15.6	9096005	9096529	+
	20.8	9096548	9096652	+
	19.5	9096688	9096764	+
	20.9	9096699	9096829	C
	14.6	9096871	9096904	+
	21.6	9096969	9097100	C
	18	9096984	9097106	+
	6	9097107	9097345	C
	17.9	9098110	9098165	+
	25	9098111	9098183	C
	9.8	9098233	9098265	+
	26.9	9098363	9098641	C
	22.1	9098648	9099282	+
	23.6	9099866	9100145	+
	26.6	9101802	9101988	C
	17.6	9101960	9102044	+
	13.8	9103187	9103290	+
	13.6	9103239	9103299	C
	23.6	9103318	9103459	C
	18.4	9105154	9105265	C
	23.8	9105699	9105929	C
	19.7	9105917	9105962	+
	14.9	9105963	9106081	C
	19.5	9106271	9106416	+
	21.4	9106415	9106815	C
	14.9	9106820	9107588	C
	20.8	9107566	9107591	+
	11.5	9107592	9107738	C
	20.8	9107739	9107756	+
	14.5	9107745	9107806	C
	20.6	9108332	9108494	+
	24.6	9108361	9108597	C
	0	9108961	9108984	+
	18.2	9108985	9110434	C
	3.8	9110448	9110894	C
	16.2	9110898	9111009	C
	15.9	9110997	9111260	+
	26.7	9111074	9111491	C
	10.1	9111281	9111781	+
	6.7	9111752	9112069	C
	13.2	9112083	9112457	C
	1.1	9112650	9112824	+
	13.6	9112913	9113364	+
	6	9113363	9113432	+
	12.5	9113424	9113714	C
	5.3	9113775	9114023	+
	24.1	9113897	9114059	C
	20.3	9114014	9114292	+
	13.6	9114307	9114654	C
	17.4	9114520	9114673	+
	10.4	9114708	9115050	+
	23.8	9114952	9115122	C
	0	9115291	9115318	C
	6.5	9115310	9115579	+
	19.4	9115591	9115685	+
	10.7	9115619	9115693	+
	4.5	9115714	9116057	+
	11.5	9115897	9116175	C
	1.8	9116087	9116880	+
	7.6	9116855	9117156	+
	12	9117615	9117767	C
	16.7	9117735	9117878	+
	8.5	9117905	9118130	+
	1.4	9118117	9118335	+
	0.7	9118337	9118475	+
	2.5	9118478	9121067	C
	21	9121070	9121905	C
	3.6	9121907	9123110	+
	20.3	9123048	9123121	+
	5.4	9123113	9123879	+
	11.1	9123882	9123953	C
	19	9123952	9124332	C
	14.6	9124335	9124414	C
	12	9124416	9124675	+
	14.3	9124539	9124746	C
	21.1	9124745	9124859	+
	18.2	9124860	9125082	+
	21.1	9125083	9125111	+
	4.8	9125193	9125713	C
	4.2	9125868	9126130	+
	5.5	9126113	9126619	C
	27.4	9126701	9127000	C
	2.7	9127046	9131216	C
	6	9131211	9131311	+
	29.6	9131248	9131328	C
	1.8	9131311	9131535	C
	3.5	9131576	9132444	C
	7.5	9132444	9132603	C
	8	9132883	9132980	+
	18.5	9133123	9133221	C
	13.3	9133136	9133235	+
	8.3	9133274	9133309	C
	0	9133456	9133491	+
	14.6	9133493	9133682	+
	19.5	9133694	9134852	+
	6.7	9134844	9134867	C
	5.5	9134868	9135045	+
	16.7	9135055	9135283	C
	22.2	9135367	9135438	C
	30.6	9135427	9135477	+
	18.5	9135478	9135800	C
	9	9135796	9135884	C
	34.8	9136153	9136435	+
	18.3	9136434	9136729	+
	17.1	9136752	9136792	+
	15.2	9137459	9137783	+
	17	9137837	9138188	+
	11.9	9138188	9138414	+
	25.6	9138426	9138631	C
	9.1	9139815	9139838	+
	5.6	9140362	9140380	+
	17.5	9140396	9140558	+
	18.8	9140430	9140650	C
	21.7	9141248	9141507	C
	22.2	9141489	9141738	C
	19.6	9141801	9142078	C
	22.4	9143116	9143553	C
	23.2	9143868	9143975	+
	19.1	9144107	9144191	+
	20.2	9144315	9144574	+
	24.6	9144471	9144587	C
	29.4	9144577	9144654	C
	13.3	9144959	9145015	C
	12	9145016	9145114	+
	27.6	9145246	9145348	C
	19.7	9145640	9145686	+
	16.5	9145687	9145923	C
	19.7	9145924	9145939	+
	22.1	9145963	9145994	+
	18.5	9145995	9146253	C
	16.2	9146310	9146385	C
	0	9146416	9146481	+
	19.5	9147011	9147273	+
	17.1	9147275	9147356	C
	9.8	9147395	9147426	+
	22	9147466	9147725	C
	17.5	9148333	9148349	+
	15.6	9148350	9148488	C
	0	9148492	9148511	+
	18.6	9148545	9148614	C
	24.1	9149048	9149264	C
	12.5	9149245	9149381	+
	21.3	9149436	9149536	C
	16.9	9149447	9149728	+
	8.9	9149719	9149735	C
	14.7	9149736	9149886	+
	24.2	9149985	9149997	C
	13.9	9149998	9150073	+
	24.2	9150074	9150350	C
	23.5	9150430	9150527	C
	14.8	9150965	9150984	+
	21.1	9150985	9151152	C
	23	9151131	9151195	C
	14.8	9151153	9151185	+
	16.1	9151196	9151448	+
	23	9151449	9151490	C
	11	9151841	9151922	C
	15.5	9151932	9151970	+
	9.5	9151971	9152067	C
	15.5	9152068	9152281	+
	18.1	9152305	9152376	C
	13.5	9152404	9152530	C
	8.9	9152425	9152651	+
	16.8	9152774	9153038	C
	4.5	9153039	9153288	+
	16.8	9153289	9153308	C
	24.6	9153676	9153808	+
	8.6	9154279	9154544	+
	24.2	9154875	9154968	+
	22.9	9154943	9155191	C
	20.5	9155119	9155208	+
	15.7	9155380	9155622	C
	12.7	9155566	9155631	+
	14.7	9155620	9155695	+
	19.3	9155700	9155782	C
	27.7	9155783	9155824	+
	18.2	9155872	9156041	+
	15	9156104	9156176	+
	17.4	9156204	9156306	C
	26.8	9156387	9156461	+
	0	9157037	9157054	+
	4.4	9157230	9158030	+
	13.5	9158099	9158150	+
	15.9	9158170	9158471	+
	19.3	9158519	9158880	C
	26.7	9159085	9159177	C
	3.2	9159277	9159823	+
	21.1	9159844	9159919	+
	25.1	9160117	9160273	C
	8.9	9160140	9160402	+
	21.6	9160468	9160607	+
	3.5	9160791	9160905	+
	24.4	9161122	9161426	+
	16.5	9161454	9161526	C
	5.5	9162205	9162223	+
	24.4	9162350	9162603	C
	18.9	9162627	9163292	+
	0	9163518	9163722	+
	28.4	9163899	9163972	+
	4.5	9164246	9164268	+
	15.3	9164362	9164616	+
	16.6	9164596	9164843	C
	17.5	9164608	9164891	+
	25.7	9166150	9166223	C
	20.6	9166167	9166266	C
	19.8	9166340	9166443	+
	10	9166879	9166988	+
	16.9	9166930	9167003	C
	23.8	9167140	9167390	+
	18.8	9167474	9167610	+
	21.6	9169450	9169460	C
	8.3	9169461	9169569	+
	8.3	9169541	9169576	+
	21.6	9169577	9169668	C
	8.7	9169664	9169885	+
	17.1	9169945	9170221	C
	27	9170234	9170366	+
	14.6	9170272	9170450	C
	10.7	9170439	9170492	C
	5.7	9170830	9171075	+
	20.6	9171133	9171413	C
	12.6	9171604	9171845	+
	17.2	9171846	9171905	C
	21.3	9172427	9172590	+
	20.1	9172460	9172740	C
	8.1	9173091	9173337	C
	23.4	9173338	9173359	+
	15.3	9173373	9174134	C
	11.3	9174129	9174434	+
	5.5	9174441	9174950	+
	15	9174893	9175695	C
	22.4	9175752	9176172	C
	19.6	9176152	9176182	C
	9	9176183	9176408	+
	19.6	9176409	9176423	C
	16.1	9176415	9176581	+
	21	9176635	9176736	+
	17.2	9176724	9176842	+
	8	9176910	9177240	C
	13.5	9177068	9177263	+
	18.1	9177301	9177384	+
	6.8	9177391	9177482	C
	2.8	9177686	9177829	+
	13.2	9177832	9177930	+
	12.2	9178573	9178621	+
	15.4	9178754	9178834	+
	22.2	9178843	9178954	+
	5.6	9178852	9178956	C
	6.3	9178958	9179090	+
	3.6	9179156	9179369	C
	12.2	9179381	9179492	+
	4.2	9179499	9179699	C
	9.8	9179848	9179888	+
	8.9	9180155	9181541	C
	9.2	9181544	9181792	+
	23.6	9181708	9181885	C
	8.6	9181787	9182496	C
	18.1	9182379	9182514	+
	15.4	9182490	9182513	C
	10.3	9182514	9182610	+
	6.7	9182612	9182753	C
	8.1	9182767	9183104	C
	11.9	9183107	9183167	C
	16.1	9183191	9183270	+
	7.7	9183319	9183383	+
	15.2	9183438	9183524	+
	8.9	9183697	9183720	+
	5.7	9183734	9184161	+
	9.6	9184168	9184213	+
	28.5	9184199	9184389	C
	18.7	9184214	9184654	+
	11.9	9184662	9185037	+
	8.9	9185383	9185406	+
	16	9185554	9185622	C
	9.5	9185563	9185874	+
	14.3	9185915	9186034	+
	13.8	9186037	9186227	C
	16.5	9186127	9186244	+
	22.3	9186296	9186335	C
	21.5	9186336	9186401	+
	11.3	9186401	9186695	+
	4.7	9186695	9187013	+
	17.8	9187033	9187046	+
	8.3	9187047	9187107	+
	10.4	9187132	9187267	C
	16.1	9187384	9187587	+
	14.2	9187626	9187651	+
	13.6	9187652	9187852	C
	17.5	9187854	9188213	C
	0	9188224	9188264	+
	9.9	9188505	9188703	+
	12.5	9188722	9188769	+
	8.2	9188730	9189077	C
	10.2	9189552	9189860	C
	17.3	9189862	9189913	C
	11.5	9189914	9189965	+
	11.4	9189950	9190243	C
	7	9190365	9190451	+
	8.9	9190452	9190501	C
	12.4	9190551	9192783	+
	8.2	9192791	9192939	C
	14.3	9192942	9193006	C
	15.7	9193159	9193273	C
	19.8	9193327	9193894	+
	14.7	9193949	9195591	+
	20.7	9195594	9195660	+
	28	9195766	9195802	C
	9.5	9195803	9196061	+
	17.5	9196060	9196292	+
	28	9196062	9196074	C
	24.2	9196522	9196790	+
	18.8	9197328	9197606	+
	22.6	9197609	9197719	+
	7	9197730	9197788	C
	20.8	9197993	9198239	+
	20.7	9198135	9198253	C
	10.1	9198684	9198822	+
	18.3	9200542	9200757	+
	14.6	9200774	9200833	C
	0	9200934	9200956	+
	22.5	9201311	9201382	+
	27.1	9201391	9201653	+
	17.7	9201660	9201730	+
	17.7	9201673	9201783	C
	3.3	9202887	9203188	C
	23.7	9203336	9203503	+
	22.7	9205190	9205264	C
	17.9	9205268	9205529	+
	18.9	9205495	9205592	C
	15.2	9205532	9205815	+
	18.6	9206265	9206358	C
	0	9206359	9206403	+
	18.4	9206404	9206919	C
	23.1	9206950	9207194	+
	22	9207733	9208035	C
	3.5	9208112	9208140	C
	10.7	9208134	9208255	C
	14.1	9208984	9209056	C
	14.4	9209226	9209416	+
	21.4	9209423	9209523	C
	15.9	9209582	9209751	C
	14.4	9209866	9209944	+
	23.1	9209883	9210136	C
	15.5	9210295	9210386	+
	13.5	9210357	9210445	C
	8.4	9210590	9210895	C
	14	9210910	9210966	+
	22.5	9210985	9211004	+
	15.9	9211005	9211163	C
	22.5	9211164	9211246	+
	15.4	9211174	9211608	C
	11.4	9211616	9211703	+
	4.5	9211704	9211726	+
	18.8	9211976	9212246	C
	23.2	9212532	9212627	+
	11.4	9212548	9212651	C
	23.8	9213496	9213647	+
	20.9	9213907	9214018	+
	18.9	9214088	9214362	C
	15.8	9214417	9214491	C
	4.7	9214429	9214492	+
	19.4	9214464	9214792	+
	17.8	9214772	9214873	+
	19	9214846	9214866	+
	0.7	9214867	9215143	C
	4.1	9215758	9215782	+
	19.7	9216097	9216172	+
	9.5	9216481	9216605	C
	8.8	9216495	9216619	+
	23.5	9216624	9216863	+
	17.3	9217082	9217120	+
	20	9217151	9217226	+
	9.7	9217305	9217326	+
	24.1	9218106	9218212	C
	28.1	9218213	9218414	C
	6.1	9218592	9218858	C
	7.8	9219294	9219320	+
	6.2	9220298	9220555	+
	20.4	9220873	9220972	+
	19.4	9222504	9222689	+
	5.3	9222559	9222807	C
	18.3	9222766	9222829	+
	24	9222932	9223161	+
	24	9222933	9223199	C
	20.5	9223918	9224062	C
	30.8	9224063	9224118	+
	14.5	9224453	9224545	+
	2.3	9224546	9224859	+
	14.5	9224860	9224896	+
	4.7	9224957	9225131	+
	13.3	9225132	9225221	C
	19.1	9225149	9225234	+
	19.4	9225586	9225754	C
	15.5	9225747	9226213	+
	13.5	9226214	9226480	+
	13.7	9226482	9227073	C
	17.2	9227356	9227419	C
	17.6	9227435	9227493	C
	9.7	9227504	9227814	+
	19.1	9228355	9228507	+
	28.4	9228399	9228531	+
	20	9228490	9228736	C
	19.9	9229120	9229363	+
	1.1	9229476	9229660	C
	0	9233159	9233192	+
	10.7	9233233	9233283	+
	19.2	9233282	9233426	+
	8.1	9233449	9233535	+
	18.6	9233492	9233550	C
	17.8	9233759	9234048	C
	17.1	9234189	9234394	C
	20.1	9234395	9234529	+
	7.1	9234500	9234764	+
	17.1	9234530	9234567	C
	21	9234766	9234947	+
	23	9234948	9234973	C
	9.3	9235449	9235487	+
	21.5	9235605	9235771	+
	14.4	9235657	9235772	C
	20.9	9235741	9235871	C
	4.2	9236196	9236270	+
	24.1	9236573	9236606	+
	24	9237313	9237553	C
	17.8	9238131	9238176	+
	13.9	9238201	9238454	C
	16	9238854	9238999	+
	15.4	9239121	9239426	+
	3.2	9239427	9239490	+
	4.2	9239919	9239993	C
	18.8	9240017	9240177	+
	10.9	9240407	9240540	+
	16.2	9240882	9240961	+
	28.6	9241105	9241244	C
	27.7	9241378	9241513	+
	27.1	9241717	9241858	C
	20.2	9241859	9241931	+
	6.5	9244296	9244370	C
	23.2	9244779	9244831	+
	8.2	9244988	9245028	+
	0	9245279	9245296	+
	22.3	9245702	9246263	C
	11.1	9246668	9246722	+
	11.9	9246930	9247281	C
	7.5	9247282	9248341	+
	0	9248342	9248385	+
	7.5	9248386	9248829	+
	29.5	9248824	9249361	C
	22.5	9249238	9249813	+
	22.1	9249896	9250031	C
	25.4	9250014	9250135	C
	26.9	9250127	9250269	C
	28.6	9250166	9250303	+
	3.5	9250308	9250337	+
	25.2	9250338	9251091	C
	13.4	9251188	9251282	+
	19.3	9251214	9251319	C
	0	9251320	9251344	+
	19.7	9251345	9251514	C
	4.5	9251683	9251928	C
	18.5	9251928	9252203	+
	0	9252254	9252280	+
	19.3	9253095	9253194	+
	0	9253200	9253238	+
	18.1	9253245	9253307	+
	18.9	9253877	9253905	C
	10.7	9253906	9253989	+
	18.9	9253990	9254007	C
	20.7	9254043	9254090	+
	23.6	9254455	9254547	C
	0	9254667	9254699	+
	16.5	9255159	9255194	+
	4	9256110	9256135	+
	13.2	9256173	9256265	C
	7.5	9256369	9256613	C
	14.7	9256711	9256807	+
	12.7	9256984	9257039	+
	14.7	9257037	9257215	+
	17.4	9257108	9257301	C
	4	9257282	9257538	C
	18.8	9257485	9257548	+
	29.3	9257505	9257603	C
	18	9257537	9257774	+
	3.5	9257811	9257839	+
	22.1	9258051	9258163	+
	3.5	9258072	9258670	C
	8.3	9258673	9258795	+
	20.5	9258814	9258912	+
	19.7	9259023	9259093	+
	4.8	9259381	9259467	+
	26	9259622	9259744	+
	24.6	9259636	9259778	C
	13.8	9259781	9260109	+
	18.1	9260157	9260176	+
	15.7	9260177	9260436	C
	18.1	9260437	9260468	+
	0	9260819	9260847	+
	3.8	9260874	9260900	+
	19.4	9261017	9261505	+
	15.1	9261519	9261571	C
	17.3	9261647	9261982	+
	23	9261865	9262005	C
	7.2	9262081	9262373	C
	8.5	9262334	9262380	+
	0	9262530	9262564	+
	18.9	9262721	9262808	C
	1.2	9262809	9262890	+
	4	9262898	9263073	C
	4.2	9263073	9264417	C
	4	9264428	9265033	C
	7.4	9265031	9265274	C
	3	9265274	9265306	+
	4.9	9265307	9265456	C
	18.7	9265464	9265908	+
	17.9	9265956	9265993	C
	15.6	9265994	9266167	+
	17.9	9266168	9266232	C
	4.2	9266249	9266415	C
	24.4	9266351	9266429	+
	14.4	9266807	9267020	C
	3.5	9267022	9267253	+
	2.1	9267264	9268533	C
	0	9268534	9268562	+
	5	9268563	9269377	+
	3.9	9269378	9269430	+
	6.9	9269431	9270040	+
	11.8	9270049	9270312	+
	19.3	9270325	9270433	C
	20	9270447	9270535	C
	17.7	9270503	9270612	+
	6.1	9270613	9270742	+
	7.7	9270727	9271027	+
	14.9	9271027	9271152	+
	12.9	9271197	9271235	+
	21.1	9271929	9272188	C
	14.1	9272149	9272171	C
	8.8	9272172	9272349	+
	14.1	9272350	9272384	C
	18	9272509	9272582	+
	17.1	9272637	9272712	+
	5.3	9272649	9272750	+
	8.9	9272763	9272984	+
	10.6	9272986	9273197	+
	10.8	9273197	9273406	+
	13.9	9273411	9273539	+
	2.1	9273595	9274437	+
	2.9	9274438	9274476	+
	6	9274477	9275094	C
	18.7	9275117	9275139	C
	14	9275140	9275339	+
	18.7	9275340	9275392	C
	15.8	9275384	9275543	+
	27.4	9275387	9275635	C
	27.3	9275646	9275702	+
	5.6	9275819	9275837	+
	0	9275911	9275942	+
	0	9276029	9276063	+
	20.2	9276133	9276232	+
	9.6	9276282	9276304	+
	23.1	9276356	9276432	+
	19.5	9276456	9276521	+
	26.7	9276724	9276785	+
	26.1	9276993	9277042	+
	17.4	9277154	9277297	C
	3	9277384	9277419	+
	12.7	9277770	9277832	+
	3.3	9277778	9278451	C
	21.6	9278451	9278582	+
	10	9278602	9278930	C
	11.3	9278878	9279644	+
	2.8	9279645	9279681	+
	11.3	9279682	9279808	+
	27.5	9279822	9279930	C
	15.3	9279843	9280062	+
	11.2	9279968	9280058	C
	15.7	9280059	9280198	+
	15.5	9280219	9280347	+
	12.5	9280720	9280745	+
	23.2	9280763	9280831	+
	15	9280832	9280975	+
	20.8	9280835	9281076	C
	18.2	9280972	9281133	+
	15.5	9281155	9281252	C
	14	9281225	9281423	C
	24.3	9281938	9281955	C
	21.3	9281956	9282345	+
	12.5	9282360	9282480	C
	13.2	9282455	9282586	C
	26.1	9282457	9282627	+
	16.3	9282620	9282762	+
	3.5	9282942	9282979	+
	0	9282980	9283005	+
	3.5	9283006	9283542	+
	28.5	9283775	9284454	+
	26.4	9284632	9284800	+
	14	9284803	9284986	C
	18.3	9284987	9285075	+
	29	9285524	9285633	+
	11.7	9285554	9285716	C
	8.4	9285715	9286063	C
	33.4	9286064	9286219	+
	8.4	9286220	9286249	C
	4.7	9286251	9286422	C
	4.3	9286740	9286791	+
	0	9287523	9287544	+
	13.1	9289453	9289799	+
	25	9289862	9289972	C
	15.7	9289877	9290069	+
	29.8	9290514	9290771	+
	0	9291299	9291316	+
	14	9292416	9292537	+
	5.2	9292538	9292597	+
	11.2	9292598	9292626	+
	2.5	9292632	9294272	+
	22.4	9294273	9294289	+
	7.8	9294290	9294418	C
	19.4	9294401	9294557	+
	20.6	9294541	9294619	+
	20.7	9294762	9294834	C
	12	9294882	9294908	+
	17.7	9294928	9295104	C
	8.8	9295209	9295446	+
	19	9295995	9296052	C
	17.1	9296052	9296062	+
	5.7	9296063	9296172	C
	7	9296199	9296264	+
	16.4	9296238	9296441	C
	16	9296261	9296444	+
	18.5	9296896	9296976	+
	23	9296977	9296996	C
	3.1	9297444	9297994	C
	0	9298243	9298262	+
	18.9	9298346	9298419	+
	13.2	9298457	9298557	+
	17.1	9298608	9298721	C
	11.4	9298702	9298816	C
	7.2	9299185	9299228	+
	23.7	9299366	9299458	+
	19	9299380	9299465	C
	27.3	9299396	9299509	+
	19.8	9299638	9299688	+
	30	9299689	9299710	+
	17.1	9299839	9299852	+
	9.1	9299853	9299929	C
	17.1	9299930	9300111	+
	8.5	9300113	9300137	+
	20.6	9300479	9300555	C
	4.5	9300639	9300661	+
	9.4	9300860	9300893	+
	19.7	9301130	9301169	+
	13.3	9301257	9301301	C
	0	9301529	9301557	+
	27.7	9301711	9301758	+
	18.1	9301855	9301892	+
	12	9302200	9302226	+
	12.5	9302227	9302328	C
	14.9	9302235	9302348	+
	12.4	9302508	9302583	+
	12	9302731	9302757	+
	15.8	9302759	9302830	+
	4.5	9302831	9302877	+
	16.3	9302878	9303045	+
	15.1	9303172	9303184	C
	21.4	9303185	9303298	+
	15.1	9303299	9303310	C
	3.2	9303504	9303535	+
	34.3	9303606	9303631	+
	23.7	9303632	9303725	+
	34.3	9303726	9303919	+
	28.1	9303812	9303927	+
	27.7	9303817	9303948	C
	34.8	9303928	9304108	+
	27.6	9303996	9304111	C
	20	9304024	9304114	+
	27.8	9304026	9304152	C
	18.5	9304207	9304272	+
	4.7	9304281	9304325	+
	10.3	9304391	9304468	C
	23.6	9304608	9304800	+
	0	9305135	9305186	+
	17.4	9305187	9305262	+
	17.5	9305545	9305576	+
	28.5	9305577	9305589	+
	9.7	9305590	9305611	+
	28.5	9305612	9305627	+
	15.1	9306066	9306345	+
	40	9306349	9306607	+
	23.4	9306838	9306877	+
	13.4	9307245	9307366	C
	6.5	9307286	9307491	C
	19.6	9308045	9308149	C
	6	9308137	9308219	C
	12.9	9308197	9308283	C
	16.9	9308283	9308482	+
	18.2	9308577	9308796	C
	13.2	9308993	9309321	C
	19	9309632	9309798	C
	13.5	9309794	9309845	C
	13.4	9309870	9309976	C
	11.6	9309965	9310059	+
	26.5	9309974	9310073	C
	23.7	9310088	9310306	C
	19.5	9310117	9310317	+
	12.3	9310318	9310371	C
	9.3	9310577	9310599	+
	21.1	9310646	9310764	+
	18.2	9310967	9311024	+
	29.7	9311088	9311135	+
	24.4	9311113	9311181	+
	8.5	9312434	9312586	+
	25.8	9312608	9312653	+
	33.9	9312823	9312889	+
	18.6	9313249	9313303	+
	20.9	9313495	9313537	+
	14.8	9313596	9313651	+
	9.5	9313936	9314001	+
	30.1	9314035	9314569	+
	28.3	9314590	9314682	+
	25	9314654	9314785	+
	23.7	9314927	9315350	C
	17.9	9315848	9316277	+
	19.1	9316168	9316305	C
	17.1	9316276	9316442	C
	20.9	9316444	9316576	C
	16	9316547	9316640	+
	18.9	9316641	9316654	C
	17.7	9316652	9316664	C
	16.5	9316665	9316725	+
	3.3	9316726	9316756	+
	16.3	9316757	9316818	+
	21.8	9316822	9316965	C
	18.4	9316967	9317081	C
	19.1	9317064	9317227	C
	16.3	9317229	9317327	C
	18.2	9317326	9317492	C
	21.9	9317494	9317608	C
	21.8	9317591	9317757	C
	18.5	9317759	9318019	C
	16.3	9318021	9318119	C
	21.4	9318124	9318284	C
	20.2	9318286	9318403	C
	20	9318386	9318552	C
	22.8	9318554	9318668	C
	20	9318651	9318817	C
	19.3	9318819	9318933	C
	19.4	9318916	9319082	C
	19.3	9319084	9319201	C
	18.8	9319184	9319350	C
	21.9	9319352	9319466	C
	20.6	9319449	9319615	C
	18.4	9319617	9319734	C
	19.4	9319717	9319883	C
	21.1	9319885	9319999	C
	20	9319982	9320148	C
	22.4	9320150	9320276	C
	19.4	9320247	9320413	C
	23.7	9320415	9320529	C
	20	9320512	9320678	C
	19.7	9320680	9320797	C
	19.5	9320783	9320943	C
	19.3	9320945	9321062	C
	18.8	9321045	9321211	C
	21.9	9321213	9321327	C
	21.8	9321310	9321476	C
	21.9	9321478	9321592	C
	21.2	9321575	9321741	C
	18.4	9321743	9321860	C
	19.4	9321843	9322009	C
	20.2	9322011	9322125	C
	22.4	9322108	9322274	C
	18.4	9322276	9322393	C
	18.8	9322376	9322542	C
	17.7	9322544	9322642	+
	21.8	9322641	9322807	C
	21.1	9322809	9322923	C
	20.6	9322906	9323072	C
	21.9	9323074	9323188	C
	21.2	9323171	9323337	C
	22.4	9323339	9323465	C
	20	9323436	9323602	C
	18.4	9323604	9323721	C
	18.8	9323704	9323870	C
	20.2	9323872	9323986	C
	20.6	9323969	9324135	C
	21.9	9324137	9324251	C
	18.8	9324234	9324400	C
	20.2	9324402	9324516	C
	22.4	9324499	9324665	C
	18.4	9324667	9324784	C
	18.8	9324767	9324933	C
	17.7	9324935	9325033	+
	21.8	9325032	9325198	C
	21.1	9325200	9325314	C
	20.6	9325297	9325463	C
	21.9	9325465	9325579	C
	21.2	9325562	9325728	C
	22.4	9325730	9325856	C
	20	9325827	9325993	C
	18.4	9325995	9326112	C
	18.8	9326095	9326261	C
	20.2	9326263	9326377	C
	20.6	9326360	9326526	C
	21.9	9326528	9326642	C
	18.8	9326625	9326791	C
	20.2	9326793	9326907	C
	22.4	9326890	9327056	C
	18.4	9327058	9327175	C
	18.8	9327158	9327324	C
	17.7	9327326	9327424	+
	21.8	9327423	9327589	C
	21.1	9327591	9327705	C
	20.6	9327688	9327854	C
	21.9	9327856	9327970	C
	21.2	9327953	9328119	C
	22.4	9328121	9328247	C
	18.9	9328218	9328383	C
	18.4	9328385	9328502	C
	18.8	9328485	9328651	C
	20.2	9328653	9328767	C
	20.6	9328750	9328916	C
	21.1	9328918	9329032	C
	20.6	9329015	9329181	C
	21.9	9329183	9329297	C
	21.2	9329280	9329446	C
	22.4	9329448	9329574	C
	20	9329545	9329711	C
	18.4	9329713	9329830	C
	18.8	9329813	9329979	C
	20.2	9329981	9330095	C
	20.6	9330078	9330244	C
	21.1	9330246	9330360	C
	20.6	9330343	9330509	C
	22.8	9330511	9330625	C
	21.2	9330608	9330774	C
	22.4	9330776	9330902	C
	18.8	9330873	9331039	C
	18.4	9331041	9331158	C
	21.7	9331141	9331581	C
	6	9331607	9331840	+
	5.6	9331850	9332383	C
	12.8	9332393	9332454	C
	20.5	9333609	9333812	+
	25.3	9334248	9334378	+
	24.2	9334531	9334779	+
	23.3	9335243	9335302	C
	26.9	9335303	9335392	+
	7	9335485	9335762	C
	20.8	9335755	9336028	C
	1.4	9336047	9336191	+
	2.8	9336196	9336662	C
	13.9	9336655	9336738	+
	5.4	9336719	9337186	+
	5.9	9337178	9337537	+
	3.4	9337528	9337678	+
	1.9	9337672	9337725	+
	0.3	9337723	9338057	+
	6.1	9338054	9338425	+
	3.4	9338416	9338566	+
	1.9	9338560	9338613	+
	0.3	9338611	9338945	+
	6.1	9338942	9339313	+
	3.4	9339304	9339454	+
	1.9	9339448	9339501	+
	0.3	9339499	9339833	+
	6.1	9339830	9340201	+
	3.4	9340192	9340342	+
	1.9	9340336	9340389	+
	0.3	9340387	9340721	+
	6.1	9340718	9341089	+
	3.4	9341080	9341230	+
	1.9	9341224	9341277	+
	0.3	9341275	9341609	+
	6.1	9341606	9341977	+
	3.4	9341968	9342118	+
	1.9	9342112	9342165	+
	0.3	9342163	9342497	+
	6.2	9342494	9342861	+
	3.4	9342852	9343002	+
	1.9	9342996	9343049	+
	0.3	9343047	9343381	+
	6.1	9343378	9343749	+
	3.4	9343740	9343890	+
	1.9	9343884	9343937	+
	0.3	9343935	9344269	+
	6.1	9344266	9344637	+
	3.4	9344628	9344778	+
	1.9	9344772	9344825	+
	0.3	9344823	9345157	+
	6.2	9345154	9345521	+
	3.4	9345512	9345662	+
	1.9	9345656	9345709	+
	0.3	9345707	9346041	+
	6.1	9346038	9346409	+
	3.4	9346400	9346550	+
	1.9	9346544	9346597	+
	0.3	9346595	9346929	+
	6.2	9346926	9347297	+
	3.4	9347288	9347438	+
	1.9	9347432	9347485	+
	0.3	9347483	9347817	+
	6.1	9347814	9348185	+
	3.4	9348176	9348326	+
	1.9	9348320	9348373	+
	0.3	9348371	9348705	+
	6.2	9348702	9349073	+
	3.4	9349064	9349214	+
	1.9	9349208	9349261	+
	0.3	9349259	9349593	+
	6.1	9349590	9349961	+
	3.4	9349952	9350102	+
	1.9	9350096	9350149	+
	0.3	9350147	9350481	+
	6.1	9350478	9350849	+
	3.4	9350840	9350990	+
	1.9	9350984	9351037	+
	0.3	9351035	9351369	+
	6.1	9351366	9351737	+
	3.4	9351728	9351878	+
	1.9	9351872	9351925	+
	0.3	9351923	9352257	+
	6.1	9352254	9352625	+
	3.4	9352616	9352766	+
	1.9	9352760	9352813	+
	0.3	9352811	9353145	+
	6.1	9353142	9353513	+
	3.4	9353504	9353654	+
	1.9	9353648	9353701	+
	0.3	9353699	9354033	+
	6.1	9354030	9354401	+
	3.4	9354392	9354542	+
	1.9	9354536	9354589	+
	0.3	9354587	9354921	+
	6.1	9354918	9355289	+
	3.4	9355280	9355430	+
	1.9	9355424	9355477	+
	0.3	9355475	9355809	+
	6.1	9355806	9356177	+
	3.4	9356168	9356318	+
	1.9	9356312	9356365	+
	0.3	9356363	9356697	+
	13.3	9356729	9356870	+
	5.1	9356851	9357068	+
	2.6	9357063	9357295	C
	0.4	9357295	9357522	+
	13.3	9357554	9357695	+
	5.1	9357676	9357893	+
	2.6	9357888	9358120	C
	0.4	9358120	9358347	+
	13.3	9358379	9358520	+
	5.1	9358501	9358718	+
	2.6	9358713	9358945	C
	0.4	9358945	9359172	+
	13.3	9359204	9359345	+
	5	9359326	9359545	+
	8.7	9359565	9360496	C
	8.7	9360503	9361434	C
	6.7	9361452	9361552	+
	25.5	9361576	9362114	+
	24.8	9362592	9362780	C
	22.6	9363161	9363423	+
	16.3	9363554	9363980	+
	7.2	9363998	9364144	+
	7.6	9364171	9364302	+
	6.8	9364329	9364460	+
	15.6	9364487	9364941	+
	21.6	9365311	9365595	+
	20.3	9365716	9366157	+
	20.5	9366322	9366601	+
	16.2	9366600	9366667	C
	18.1	9367685	9367781	C
	27.8	9367782	9367837	+
	27.9	9368496	9368902	+
	9.6	9368906	9369204	+
	6.5	9369186	9369512	+
	7.6	9369493	9369797	+
	22.9	9369774	9369786	+
	8.6	9369787	9369856	C
	24.1	9369844	9369960	+
	24.1	9369885	9369988	C
	2.2	9369989	9370395	+
	2.9	9370442	9372056	+
	6.7	9372054	9372200	C
	13.8	9372129	9372344	+
	28.6	9372586	9372694	C
	19.1	9373315	9373376	+
	27.1	9373325	9373423	C
	12.3	9373389	9373440	+
	8.7	9373447	9373744	C
	8.7	9373762	9374044	C
	6.9	9374046	9374173	+
	20.6	9374174	9374241	C
	1.2	9374229	9374315	C
	6.9	9374242	9374261	+
	10.2	9374317	9374545	C
	2.6	9374859	9379012	C
	8.5	9379013	9379106	+
	8.8	9379107	9379634	C
	19.3	9379726	9379782	+
	17.8	9379787	9379955	C
	18.8	9380020	9380309	C
	23.9	9380184	9380342	+
	24.2	9380343	9380661	+
	25.2	9380663	9380679	+
	23.1	9380680	9381234	C
	25.2	9381235	9381403	+
	20.6	9381754	9382123	C
	22.9	9382124	9383602	+
	16.5	9383618	9383697	+
	22	9383700	9384861	+
	21.5	9384931	9386899	+
	19	9386898	9387346	+
	22.2	9387440	9387609	C
	22.4	9387720	9388138	+
	9.3	9388552	9388658	+
	1.2	9388658	9390543	C
	6.2	9391396	9391475	+
	24.6	9391472	9391851	C
	16.6	9391826	9392090	C
	23.7	9392083	9392362	+
	17.1	9392504	9392745	C
	22.7	9392757	9393015	+
	25.9	9393083	9393261	+
	13.8	9393312	9393423	+
	9.1	9393403	9393717	+
	13.6	9393717	9394154	C
	21.5	9394143	9394425	+
	12.6	9394179	9394481	C
	1.5	9394485	9395148	C
	10	9395120	9395452	C
	5	9395463	9395502	C
	5.2	9395524	9395543	+
	16.8	9395608	9395880	C
	17.8	9396025	9396062	+
	11.1	9396063	9396116	C
	17.8	9396117	9396361	+
	17.5	9396394	9396629	C
	14.7	9396640	9396745	C
	9.4	9396738	9396801	C
	14	9396810	9396886	C
	16.9	9396990	9397482	+
	26.8	9398150	9398222	+
	8.7	9398401	9398474	+
	25.5	9399338	9399610	+
	29.6	9399891	9399920	C
	21.3	9399921	9400045	C
	25	9399952	9400063	C
	21.9	9400209	9400441	+
	24.2	9400895	9400990	C
	19.6	9402211	9402354	+
	24.3	9402229	9402438	C
	23.8	9402647	9402709	C
	17	9402658	9402752	+
	23.8	9403246	9403665	+
	19.1	9403740	9404028	C
	21	9403934	9404055	+
	22.2	9404056	9404368	+
	24.2	9404464	9404590	C
	28.2	9404592	9405025	+
	18.2	9405284	9405638	C
	20.4	9405639	9406148	+
	14.1	9406216	9406300	+
	21.7	9406309	9406467	+
	16.4	9406503	9406932	+
	18.6	9407062	9407641	+
	12.8	9407710	9407942	+
	19.7	9408008	9410002	+
	17.5	9410001	9410720	+
	24.2	9410735	9410800	C
	28.9	9411014	9411263	+
	9.4	9411874	9411928	C
	7.5	9411930	9411961	+
	21.2	9411964	9412201	C
	4	9412296	9412657	+
	11.2	9412587	9412678	C
	1.7	9412653	9413361	C
	20.6	9413333	9413681	+
	14.2	9413899	9414076	+
	11.6	9414010	9414084	C
	24.1	9414258	9414471	C
	26	9414514	9414633	+
	0.8	9414661	9415262	+
	20.8	9415301	9415344	+
	5.5	9415403	9415622	+
	18.2	9415620	9415712	C
	15.3	9415756	9415942	C
	21.4	9415966	9416177	+
	18.4	9416175	9416254	C
	24.1	9416307	9416622	+
	22.4	9416637	9416904	+
	12.3	9416977	9417129	C
	23.8	9417157	9417345	+
	12.1	9417336	9417411	C
	17.8	9417353	9417460	C
	19.6	9417541	9417764	C
	15.5	9417741	9417896	C
	12.7	9417907	9417977	C
	7.6	9417974	9418756	C
	22.8	9418764	9418914	+
	19.2	9418846	9419019	C
	20.4	9419040	9419232	+
	15.9	9419222	9419443	+
	12.6	9419479	9419663	+
	23.5	9419714	9420017	C
	20.3	9420187	9420269	C
	1.9	9420360	9420690	+
	10.6	9420698	9420912	C
	19.6	9420917	9421121	C
	18	9421127	9421359	+
	17.6	9421235	9421386	C
	14.5	9421408	9421564	+
	11.3	9421594	9421756	+
	26.1	9421829	9421946	C
	17.5	9421848	9421962	+
	18.3	9421888	9421971	+
	16.8	9421969	9422157	C
	12.7	9422189	9422348	+
	20.1	9422409	9422671	C
	25.4	9422683	9422907	+
	27.4	9422908	9422989	C
	15.4	9423047	9423126	C
	23.2	9423128	9423344	C
	15.9	9423366	9423547	+
	19.2	9423559	9423866	+
	26.5	9423971	9424302	+
	11.7	9424464	9424539	+
	11	9424483	9424591	C
	0.9	9424589	9424807	+
	17	9424799	9424845	+
	14.3	9425051	9425500	C
	7.2	9425452	9425508	+
	17.4	9425608	9426388	C
	20.8	9426387	9428329	C
	18.7	9428395	9428707	C
	26.7	9428599	9428831	+
	13.4	9428938	9428978	+
	19.5	9429017	9429595	C
	24.6	9429598	9429666	C
	12	9429763	9429832	C
	0	9429943	9429968	+
	23.1	9429972	9430313	+
	20.5	9430316	9430608	C
	22.1	9430590	9430745	C
	20.4	9431016	9431262	C
	21.7	9431315	9431778	+
	23.8	9431945	9432091	+
	17.8	9432280	9432506	C
	4.7	9432548	9432908	C
	8	9432860	9433070	+
	14.3	9433131	9433220	+
	20	9433179	9433233	C
	20.6	9433236	9433386	C
	21	9433387	9433448	+
	3.5	9433541	9433569	+
	17.5	9433584	9433779	+
	13.8	9433784	9433915	+
	8.7	9433923	9434025	+
	12	9434032	9434284	+
	21.6	9434290	9434556	+
	13.3	9434550	9434609	C
	20.9	9434586	9434732	C
	4.9	9434733	9434774	+
	20.9	9434775	9434896	C
	7.5	9434939	9434991	C
	15.7	9435017	9436416	+
	21.1	9436445	9436511	C
	18.4	9436522	9437584	+
	22.2	9437490	9437601	C
	14.5	9437670	9437800	C
	17.6	9437806	9437880	+
	4.5	9437929	9437997	+
	25.6	9437998	9438635	C
	27.9	9438815	9439326	+
	6.7	9439626	9439940	C
	21.2	9440852	9441043	+
	22.2	9441137	9441398	+
	0	9441405	9441421	+
	21.4	9441608	9441799	+
	22.2	9441826	9441917	C
	25.5	9441846	9442251	+
	26	9442258	9442454	C
	20.6	9442539	9442711	+
	23.5	9442715	9442864	+
	20.2	9442854	9443196	+
	1.9	9443199	9443417	+
	20.1	9443440	9443586	+
	18.9	9443575	9443704	+
	3.6	9443732	9445631	C
	3	9445637	9447850	C
	6.9	9447851	9447947	+
	13.9	9447948	9448479	C
	17.4	9448497	9448840	C
	14.4	9448741	9448865	+
	14	9448854	9449197	+
	19.8	9449206	9449407	C
	22.4	9450102	9450308	C
	24.4	9450339	9450424	C
	8.2	9451209	9451259	C
	23.1	9451456	9452335	+
	28.2	9452327	9452398	+
	18.2	9452336	9452516	C
	15.8	9452421	9452741	+
	20.6	9452495	9452690	C
	18.6	9452519	9452785	C
	19.9	9452742	9452952	C
	17.3	9452949	9453119	+
	28.5	9453120	9453289	C
	17.4	9453313	9453342	C
	12.8	9453343	9453542	+
	19.7	9453623	9453764	+
	14.1	9453777	9453855	C
	7.9	9453864	9454055	+
	17.7	9454061	9454235	C
	14.4	9454214	9454373	C
	9.7	9454231	9454374	+
	13.3	9454351	9454457	+
	14.1	9454369	9454506	C
	20.1	9454476	9454503	+
	18.8	9454504	9454691	C
	4.2	9454845	9454922	+
	3.3	9454923	9454953	+
	4.2	9454954	9455039	+
	23.5	9455424	9455639	+
	19.3	9455643	9455946	C
	23.3	9455927	9455974	C
	17.1	9455975	9456023	+
	28.3	9456067	9456286	+
	28.6	9456383	9456513	C
	22	9456593	9457149	C
	21	9457157	9457425	C
	11.8	9457555	9457622	C
	17	9457620	9457754	+
	11.9	9457771	9457891	C
	16.7	9457877	9457932	C
	6.1	9457933	9458260	C
	22.9	9458365	9458559	+
	18.1	9458588	9458707	+
	1.1	9458863	9458952	+
	18.7	9459042	9459726	+
	12.6	9459709	9459882	C
	2	9459740	9459894	+
	14.2	9459875	9460046	+
	4.8	9460030	9460141	+
	5.3	9460120	9460157	C
	15.7	9460578	9461156	C
	22.6	9461159	9461265	C
	9.2	9461237	9461512	+
	12.2	9461515	9461588	C
	19.1	9461603	9462901	C
	17.1	9462880	9462908	C
	7.7	9462909	9463075	+
	22.4	9463075	9463908	C
	17.1	9463076	9463100	C
	21.2	9463994	9464351	C
	31.4	9464313	9464468	+
	17.7	9464648	9464912	C
	29.7	9464843	9465099	+
	21.9	9464912	9465708	C
	20.2	9465763	9466322	C
	19.7	9466321	9466717	+
	25.1	9467024	9467724	C
	21.6	9467690	9467843	+
	22.5	9467749	9467950	C
	12.2	9467949	9468047	+
	9.2	9467960	9468056	C
	20.8	9468047	9468177	+
	8.1	9468377	9468438	+
	16.7	9468393	9468446	C
	12.7	9468451	9468756	+
	21.5	9469474	9469713	+
	21.9	9469729	9471866	+
	11.1	9471870	9471980	C
	23.2	9471979	9472272	C
	3.3	9472282	9472312	+
	6.7	9472349	9472483	C
	12.2	9472546	9472586	C
	16.6	9472579	9472869	+
	20.8	9472904	9473139	C
	17.7	9473141	9473303	C
	15.8	9473337	9473395	C
	7.5	9473395	9473434	C
	27.4	9473438	9473801	+
	15.2	9473940	9474103	C
	17.3	9474116	9474168	+
	17	9474266	9474654	+
	25.4	9474540	9474670	+
	0	9474719	9474747	C
	22.5	9474799	9475169	C
	20.4	9475353	9475561	C
	23.5	9475620	9475952	C
	19	9475939	9476333	C
	25.4	9476503	9476793	C
	26.7	9476665	9476812	+
	20	9477219	9477354	C
	19	9477555	9477756	+
	22.9	9477821	9477937	C
	21.2	9477945	9478173	C
	11.7	9478172	9478268	C
	18.8	9478670	9479390	C
	22.9	9479423	9481350	C
	19.1	9481417	9481744	C
	28.3	9481730	9481885	+
	25.9	9481821	9484107	C
	21.5	9484104	9484450	+
	14.7	9484709	9484783	C
	27.1	9484846	9485346	C
	26.5	9485317	9485594	C
	22	9485427	9485630	C
	25.9	9485490	9485840	+
	26.6	9485595	9485674	+
	22.9	9485881	9486017	C
	28.1	9486068	9486438	C
	30.3	9486069	9486573	C
	24	9486791	9487028	+
	28.8	9487552	9488024	+
	24.4	9488044	9488291	+
	25.9	9488432	9488729	+
	27.3	9488460	9488764	C
	18.6	9489264	9489720	+
	19.7	9489610	9489748	C
	18.8	9489719	9489886	C
	17.4	9489888	9489986	C
	17.1	9489985	9490428	C
	28.7	9490520	9490648	+
	16	9492171	9492220	C
	23.5	9492221	9492251	+
	23.6	9492451	9492699	+
	27.6	9493110	9493126	+
	17.4	9493127	9493199	C
	24.3	9493591	9493699	C
	3.9	9493971	9494021	+
	4.2	9493994	9494970	C
	6.8	9494925	9495056	+
	5.9	9495029	9495079	C
	17.7	9495492	9495614	+
	22.9	9496046	9496456	+
	25.3	9496528	9496817	C
	25.6	9496692	9496840	+
	21.9	9496844	9497155	+
	26.1	9497157	9497225	+
	28.2	9497252	9497938	+
	21.4	9498282	9498657	C
	22.4	9498658	9500106	+
	19	9500112	9500191	+
	19.7	9500197	9501351	+
	21.4	9501421	9503406	+
	18.1	9503405	9503786	+
	1.7	9503787	9503905	+
	18.1	9503906	9503958	+
	24.4	9504049	9504205	C
	21.9	9504327	9504747	+
	5.1	9504828	9505172	C
	9	9505047	9505174	+
	9.3	9505175	9505231	+
	9	9505232	9505822	+
	6.3	9505822	9505996	+
	13	9506311	9506559	+
	14.2	9506617	9506745	+
	15.4	9507593	9507672	C
	26	9507671	9507747	C
	14.4	9507721	9507788	C
	2.6	9507734	9507800	+
	22.9	9507787	9508337	C
	17.8	9508238	9508355	+
	24.8	9508335	9508620	+
	18.5	9508677	9508973	+
	19.2	9508748	9508981	C
	24.5	9508993	9509253	+
	28.6	9509322	9509509	+
	18.4	9509496	9509632	C
	12.1	9509563	9509633	+
	13.2	9509633	9509985	+
	12.7	9509984	9510499	C
	17	9510600	9510676	+
	0	9510668	9510706	C
	21.1	9510703	9510930	+
	21.5	9510920	9511168	C
	15.8	9511166	9511280	C
	10.5	9511272	9511340	+
	10.8	9511349	9511424	C
	21.6	9511533	9511991	+
	17.5	9511908	9512007	C
	4.9	9511988	9512641	+
	13.6	9512632	9512675	C
	6.9	9513363	9513408	+
	22.9	9514176	9514397	+
	6.6	9514736	9514888	+
	0.5	9514757	9515812	C
	19.7	9515838	9515937	+
	23.7	9516109	9516341	+
	3.8	9516805	9517062	+
	27.2	9517077	9517189	+
	22.4	9517564	9517687	C
	9.1	9518448	9519015	C
	10.4	9519025	9519517	C
	8.2	9519518	9520572	C
	13.6	9520573	9520974	C
	18.8	9521407	9521515	+
	21.4	9521990	9522388	+
	24.3	9522466	9522752	C
	22.4	9522788	9523088	+
	20.9	9523133	9523207	C
	26.1	9523233	9523585	C
	29.8	9523586	9523753	+
	20	9524036	9524400	C
	22.4	9524393	9524912	+
	13.3	9525009	9525162	+
	16.7	9525181	9525228	+
	19.2	9525252	9525830	+
	15.9	9525868	9525909	+
	29.4	9526016	9526247	C
	19.6	9526090	9526449	+
	20.5	9526515	9528443	+
	19.2	9528442	9528957	+
	22.4	9528972	9529056	C
	29.9	9529278	9529523	+
	15.6	9530128	9530193	C
	23.1	9530221	9530432	C
	17.6	9530535	9530987	+
	7.2	9531227	9531273	C
	3.2	9531243	9531527	+
	16.7	9531531	9531562	C
	9.7	9531563	9531702	+
	16.7	9531703	9531725	C
	8.9	9531791	9531849	C
	23.6	9531894	9532346	C
	5.4	9532350	9532658	+
	17.1	9532859	9533085	C
	15.7	9533089	9533293	C
	22.7	9533312	9533530	+
	23.7	9533528	9533623	+
	23.6	9533764	9533848	+
	20.7	9533849	9534084	C
	18.4	9534096	9534353	+
	10.7	9534411	9534571	C
	18	9534599	9534785	+
	18.2	9534787	9534893	C
	14.9	9534805	9534930	+
	11.8	9534978	9535146	C
	3.4	9535150	9535925	+
	4.6	9535962	9536142	+
	1.3	9536166	9536318	C
	3.8	9536318	9536583	C
	14.3	9536591	9536639	C
	6.1	9536597	9536778	+
	23	9536761	9536969	C
	18.5	9537015	9537120	C
	8.1	9537143	9537235	C
	6.9	9537224	9537318	+
	9.6	9537312	9537596	C
	16	9537655	9537726	C
	13.8	9537819	9537934	+
	2.9	9537836	9538180	C
	14.8	9538156	9538292	C
	9	9538184	9538502	+
	6.9	9538592	9538823	+
	4.8	9538825	9539120	C
	12.6	9539022	9539141	+
	14.6	9539133	9539614	+
	11.2	9539624	9540063	+
	2.1	9540160	9540442	+
	22.7	9540488	9540908	C
	19.8	9540961	9541252	C
	23.4	9541127	9541288	+
	21.8	9541279	9541591	+
	26.7	9541687	9542164	C
	26.7	9541712	9542371	+
	19.2	9542740	9543082	C
	20.6	9543082	9543383	+
	7.4	9543389	9543442	+
	9.6	9543416	9543709	+
	22.5	9543710	9543916	+
	17.3	9544007	9544134	+
	19.5	9544143	9544849	+
	19	9544842	9544899	+
	10.3	9544850	9544971	C
	11.4	9544979	9545143	+
	3.1	9545240	9545576	+
	12.7	9546033	9546105	C
	18.9	9546098	9546168	+
	3.5	9546106	9546331	C
	3	9546332	9546739	+
	2.3	9546748	9546791	+
	3	9546810	9546908	C
	10	9546899	9547192	C
	20.6	9547193	9547561	+
	10	9547562	9547770	C
	5.5	9547777	9547886	C
	7.1	9547886	9548073	C
	9.7	9548053	9549442	+
	17.8	9549333	9549467	C
	10.6	9549430	9549467	+
	5.6	9549468	9549610	C
	15.6	9549684	9549812	+
	25	9549726	9549826	C
	14.1	9549844	9549943	C
	16.5	9550009	9550250	C
	12.5	9550211	9550315	+
	6.9	9550346	9551000	C
	5.6	9550995	9551682	+
	0	9551683	9551714	+
	14.9	9551716	9551892	+
	3.4	9551827	9552042	C
	13.8	9551986	9552290	+
	8.3	9552321	9552622	+
	3.7	9552602	9553179	+
	10.4	9553182	9553666	C
	3	9553610	9553676	+
	3.7	9553667	9553883	C
	1.2	9553888	9553969	+
	2.9	9553982	9554118	C
	5.2	9554112	9554663	C
	5.5	9554667	9554849	C
	8.6	9554866	9555005	+
	14.8	9555051	9555450	+
	7.7	9555491	9555718	+
	17	9555716	9555811	+
	11.9	9555843	9555884	C
	13	9555893	9556036	+
	15	9556061	9556133	C
	20	9556137	9556229	C
	5.8	9556229	9556474	C
	18.6	9556472	9556633	+
	20	9556600	9556639	+
	18	9556633	9556724	C
	13.2	9556726	9557482	+
	22.3	9557960	9558633	C
	17.9	9558692	9560301	+
	13.9	9560316	9560386	+
	27.8	9560768	9560981	+
	23.6	9560859	9561022	C
	9.9	9561550	9561621	+
	17.1	9561565	9561846	C
	24.5	9562005	9562084	+
	23.7	9562024	9562367	C
	15.1	9562304	9562376	+
	21.7	9562829	9563092	+
	18.7	9563147	9563270	+
	20.9	9565085	9565229	+
	18	9565101	9565251	C
	23.2	9565345	9565569	C
	22.6	9565585	9565637	+
	23.5	9566816	9566919	C
	24.7	9566891	9567123	+
	0	9568520	9568539	+
	0	9568778	9568796	+
	0	9569040	9569143	+
	19.1	9569360	9570047	C
	25.5	9570056	9570345	+
	21	9570694	9570764	C
	16.4	9571119	9571188	+
	5.9	9571170	9571287	+
	15.1	9571283	9571388	+
	11.7	9571661	9572601	C
	13.2	9572602	9572726	+
	11.7	9572727	9572759	C
	3.6	9572913	9572957	+
	0	9573167	9573186	+
	5.3	9573263	9573282	+
	14.3	9573473	9573523	+
	26	9573526	9573627	+
	18	9573689	9573886	+
	22.7	9573914	9573990	C
	16.4	9574051	9574210	C
	17.5	9574332	9574431	+
	24.8	9574432	9574641	C
	23	9574731	9575034	C
	18.5	9575145	9575180	C
	9.4	9575181	9575278	+
	15.7	9575266	9575349	+
	5.1	9575350	9575433	C
	8.5	9575600	9575624	+
	13.8	9575733	9575950	+
	16.1	9575951	9575981	C
	21.8	9575985	9576062	+
	20.3	9576083	9576206	C
	20.8	9576209	9576256	+
	16.5	9576257	9576461	+
	7.2	9576465	9576547	+
	21.8	9576584	9576724	+
	26.2	9576725	9576765	C
	22	9576843	9577162	C
	12.7	9577491	9577747	+
	25	9577748	9577825	C
	23.6	9578068	9578168	+
	19.8	9578105	9578170	C
	8.3	9578167	9578413	+
	23.4	9578415	9578548	+
	21	9578515	9578599	+
	21.6	9578549	9578565	C
	19.5	9578826	9578869	C
	12.8	9578870	9578919	+
	8.6	9579113	9579223	+
	21.4	9579787	9579856	+
	19.3	9579893	9580163	C
	11.5	9580935	9581156	+
	26.6	9581292	9581600	+
	27	9581902	9581940	+
	7.2	9581941	9581984	+
	27	9581985	9582089	+
	15.7	9582140	9582213	+
	4.5	9582222	9582476	C
	25	9582386	9582497	+
	21.5	9582475	9582662	+
	15.7	9582634	9583008	C
	18.6	9582946	9583126	+
	15.1	9583010	9583147	C
	19.3	9583100	9583298	+
	7.3	9583333	9583433	C
	18.4	9583447	9583623	+
	23.1	9583478	9583657	C
	8.1	9583793	9584251	+
	7.2	9584240	9584497	+
	7.3	9584498	9584620	+
	15.7	9584889	9584952	C
	13.5	9585073	9585113	+
	8.8	9585132	9585437	+
	12.9	9585456	9585568	C
	10.8	9585568	9585683	C
	8.8	9585739	9585772	C
	23	9585791	9585927	C
	16.4	9585931	9586194	+
	20.7	9586116	9586204	C
	15.1	9586195	9586280	+
	11	9586454	9586525	+
	15.6	9586503	9586547	+
	20.5	9587078	9587197	+
	7.9	9587178	9587506	+
	17	9587467	9587535	C
	6.5	9587537	9587782	C
	26	9587545	9587810	+
	14.3	9587786	9587827	C
	8.4	9587838	9588203	+
	13.1	9588241	9588393	C
	19.8	9590017	9590273	C
	25.4	9590274	9590309	+
	17.1	9590286	9590441	C
	17.1	9590524	9590742	+
	1.4	9591204	9591492	+
	27.3	9592450	9592682	+
	25.9	9592474	9592721	C
	17	9592772	9592824	C
	9	9592817	9592894	C
	13.3	9592838	9593696	+
	14.4	9593744	9593984	C
	8.8	9593964	9594025	+
	20.2	9594046	9594079	+
	17.4	9594562	9594700	+
	13.5	9594707	9594919	+
	11	9594909	9595082	+
	15.1	9595081	9595144	C
	13.9	9595088	9595387	+
	7.3	9595375	9595590	+
	8.6	9595571	9595606	C
	19.2	9595624	9595921	C
	9.5	9595938	9596015	C
	8.9	9596017	9596164	+
	5.1	9596165	9596205	+
	8.9	9596206	9596339	+
	22.4	9596368	9596434	C
	11.9	9596572	9596602	+
	20	9597114	9597487	+
	6.5	9597535	9597722	C
	3.5	9597733	9597964	C
	4.8	9597966	9598011	C
	1.7	9598008	9598653	+
	5.8	9598659	9598765	+
	24.6	9598668	9598781	C
	2.5	9598752	9598791	C
	3.8	9598780	9598885	C
	6.9	9598858	9598943	C
	20.7	9599101	9599158	C
	10	9599165	9599718	C
	0	9599720	9599736	+
	9.5	9599737	9600233	C
	6.9	9600234	9601291	C
	9.8	9601292	9601672	C
	4.8	9601639	9601680	C
	9.9	9601681	9601693	+
	14	9601760	9602073	C
	3	9602042	9602686	C
	5.8	9602705	9602774	C
	20.3	9602764	9602827	+
	5.5	9602773	9602973	C
	10.3	9602976	9603077	C
	14.7	9603059	9603153	+
	20.4	9603174	9603801	C
	18	9603880	9604778	+
	6.8	9604785	9604828	C
	9	9604830	9605122	+
	12.1	9604888	9605474	C
	5.7	9605478	9605926	+
	15.3	9605953	9606469	+
	18.4	9606470	9606519	+
	17.8	9606616	9606861	+
	8.4	9606858	9607300	+
	25.6	9607524	9607764	+
	20.5	9608332	9608584	+
	14.9	9608384	9608612	C
	11	9608792	9609199	+
	14.5	9609186	9609371	+
	18.1	9609405	9609530	+
	17.4	9611305	9611726	+
	20.7	9611632	9611957	C
	20	9611996	9612263	C
	20.1	9612283	9612383	+
	8	9613412	9613648	+
	16.4	9613769	9613864	C
	19	9613887	9614140	+
[truncated: 15,202 more rows]
